# Supplementary material for: The causal relationship between COVID-19 and estimated glomerular filtration rate: a bidirectional Mendelian randomization study
Source: BMC Nephrol. 2024 Jan 15;25:21. doi: 10.1186/s12882-023-03443-4 (PMC10790484; doi:10.1186/s12882-023-03443-4)
Supplement: Supplementary file 1 — Supplementary Material 1. Supplementary Table 1 Index SNPs significantly associated with potential confounders of COVID-19 in summary-level data-based MR when Genetically predicted eGFR-cr used as exposure. Supplementary Table 2 Genetic instruments for log-transformed eGFR based on creatinine levels. Supplementary Table 3 Index SNPs significantly associated with potential confounders of eGFR-cr in summary-level data-based MR when Genetically predicted COVID-19 used as exposure. Supplementary Table 4. Genetic instruments for log-transformed eGFR based on cystatin C levels. Supplementary Table 5. Causal estimates between eGFRcrea and different COVID-19 infection phenotype from the summary-level data-based MR from the GWAS summary statistics. Supplementary Table 6. Causal estimates between COVID-19 and eGFRcrea from the summary-level data-based MR from the GWAS summary statistics [file 12882_2023_3443_MOESM1_ESM.xlsx]

## Sheet: Supplement Table 1
Supplement Table 1 Index SNPs significantly associated with potential confounders of COVID-19 in summary-level data-based MR when Genetically predicted eGFR-cr used as exposure
SNPs	EA	OA	trait	ancestry	beta	se	pval	dataset
rs3184504	C	T	Ever smoked	European	-0.006103	0.001189	2.879e-07	Neale-B_UKBB_EUR_2017
rs10430743	G	T	Qualifications: college or university degree	European	-0.006099	0.00115	1.148e-07	Neale-B_UKBB_EUR_2017
rs11545169	G	T	Qualifications: college or university degree	European	0.007991	0.001547	2.401e-07	Neale-B_UKBB_EUR_2017
rs11706370	A	G	Qualifications: college or university degree	European	0.01497	0.001236	9.388e-34	Neale-B_UKBB_EUR_2017
rs12145677	A	G	Qualifications: college or university degree	European	0.006915	0.001244	2.743e-08	Neale-B_UKBB_EUR_2017
rs2111125	T	C	Qualifications: college or university degree	European	-0.005916	0.001192	6.982e-07	Neale-B_UKBB_EUR_2017
rs2411192	T	A	Qualifications: college or university degree	European	0.00532	0.001159	4.458e-06	Neale-B_UKBB_EUR_2017
rs4946932	A	C	Qualifications: college or university degree	European	-0.006806	0.00125	5.256e-08	Neale-B_UKBB_EUR_2017
rs514595	T	C	Qualifications: college or university degree	European	0.007063	0.001557	5.696e-06	Neale-B_UKBB_EUR_2017

## Sheet: Supplement Table 2
Supplement Table 2 Genetic instruments for log-transformed eGFR based on creatinine levels.
Basic information							eGFR (log-transformed, creatinine)						eGFR (log-transformed,cystatin C)				Variant filter
SNP	chr	pos (b37)	Gene	EA	OA		beta	se		pval	eaf		beta	se		pval	Irrelevant/weak association with eGFR (cystatin C)
rs10060641	5	90213250	ADGRV1	T	C		0.0016	0.0003		3.22e-08	0.6625		0.0011	0.0005		0.02116
rs10064264	5	68698168	RAD17	T	C		-0.0018	0.0003		1.85e-11	0.4665		-0.0013	0.0005		0.004507
rs1007160	19	33353061	SLC7A9	T	G		0.0019	0.0003		8.34e-11	0.3389		0.0019	0.0005		0.000109
rs10093614	8	102665872	GRHL2	A	G		-0.0018	0.0003		2.2e-10	0.3896		-0.002	0.0005		2.06e-05
rs10111039	8	86396656	CA2	A	G		0.0016	0.0003		4.12e-09	0.5952		0.0008	0.0005		0.08943	TRUE
rs10142359	14	73884540	NUMB	A	G		0.0021	0.0003		7.94e-15	0.514		0.002	0.0005		1.52e-05
rs10148392	14	101026299	BEGAIN	A	G		-0.0017	0.0003		4.45e-08	0.7487		-0.0015	0.0005		0.004939
rs10151563	14	31721103	HEATR5A	A	G		-0.0019	0.0003		1.16e-11	0.6048		-0.0022	0.0005		2.02e-06
rs10163551	18	42777064	SLC14A2	T	C		-0.0023	0.0003		1.46e-14	0.3017		-0.0024	0.0005		1.1e-06
rs10224002	7	151415041	PRKAG2	A	G		0.0077	0.0003		3.55e-142	0.7152		0.009	0.0005		1.18e-70
rs10283362	8	134332960	NDRG1	T	C		0.0021	0.0004		2.24e-08	0.1581		0.0027	0.0006		1.85e-05
rs1028883	13	74108587	LINC00393	T	G		0.002	0.0003		6.38e-13	0.4336		0.0001	0.0005		0.7686	TRUE
rs1042752	11	111223111	POU2AF1	A	G		0.0018	0.0003		7.08e-11	0.538		0.0032	0.0005		6.09e-12
rs10430743	10	126456997	EEF1AKMT2	T	G		0.0027	0.0003		1.68e-22	0.4278		0.0048	0.0005		7.21e-25
rs10432479	2	152365775	NEB	T	C		-0.002	0.0003		2.97e-13	0.3712		-0.0007	0.0005		0.1293	TRUE
rs1044708	2	210433456	LANCL1	T	G		0.002	0.0003		1.51e-13	0.4373		-0.0004	0.0005		0.347	TRUE
rs10461729	5	39612837	DAB2	A	G		-0.0023	0.0004		1.77e-08	0.1303		-0.0018	0.0007		0.007867
rs1047891	2	211540507	CPS1	A	C		-0.007	0.0003		2.29e-121	0.313		0.0039	0.0005		3.4e-15	TRUE
rs10492436	13	42194102	DGKH	T	C		0.002	0.0003		6.43e-13	0.3924		0.0021	0.0005		6.62e-06
rs10493872	1	94424862	ABCD3	T	G		-0.0018	0.0003		5.66e-09	0.3072		-0.0018	0.0005		0.000419
rs10498755	6	43363018	ZNF318	T	C		-0.0043	0.0005		5.8e-18	0.0826		0.0013	0.0008		0.1337	TRUE
rs1050816	2	220358198	SPEG	T	C		0.0033	0.0003		7.46e-31	0.3296		0.001	0.0005		0.0365
rs1056192	15	73770369	C15orf59	A	G		0.0016	0.0003		3.8e-08	0.342		0.0013	0.0005		0.009252
rs1056819	11	2928631	PHLDA2	T	C		-0.002	0.0003		1.53e-08	0.1904		-0.0013	0.0006		0.02757
rs10767859	11	30549800	MPPED2	T	C		-0.0018	0.0003		1.73e-10	0.4133		-0.0024	0.0005		4.76e-07
rs10816810	9	109441117	PTPN3	A	G		-0.0017	0.0003		3.46e-09	0.343		-0.001	0.0005		0.03146
rs10821944	10	63785089	ARID5B	T	G		0.0018	0.0003		4.24e-09	0.7298		0.0014	0.0005		0.005799
rs10846156	12	15168987	RERG	T	G		-0.004	0.0003		4.13e-31	0.8037		-0.0056	0.0006		1.48e-22
rs10851885	15	76304503	NRG4	A	G		0.0056	0.0003		9.74e-69	0.7514		0.0065	0.0005		2.21e-34
rs10862375	12	81861030	PPFIA2	C	G		-0.0019	0.0003		9.82e-10	0.2762		-0.003	0.0005		5.79e-09
rs1087289	6	24237130	DCDC2	T	G		0.0019	0.0003		3.23e-10	0.6103		0.0028	0.0005		4.68e-09
rs10881599	10	91296961	SLC16A12	A	G		-0.0017	0.0003		3.39e-08	0.5734		-0.0014	0.0005		0.003561
rs10911877	1	186537480	PDC	A	G		0.0022	0.0003		5.24e-13	0.2551		0.0026	0.0005		6.35e-07
rs10929380	2	15672453	DDX1	A	G		-0.0019	0.0003		8.42e-12	0.3909		-0.0016	0.0005		0.000532
rs10994860	10	50885664	A1CF	T	C		0.0044	0.0004		3.5e-36	0.1844		0.0041	0.0006		1.59e-11
rs11062102	12	348785	SLC6A13	T	C		0.0041	0.0003		2.32e-47	0.3397		0.0005	0.0005		0.2865	TRUE
rs11063193	12	4481934	C12orf4	T	C		0.0025	0.0004		2.01e-09	0.8783		0.0015	0.0007		0.03483
rs11070991	15	53564491	WDR72	A	C		-0.0025	0.0003		2.02e-13	0.7803		-0.0029	0.0006		2.59e-07
rs11071738	15	63580155	APH1B	T	C		-0.0026	0.0003		5.97e-21	0.5276		-0.0038	0.0005		3.04e-16
rs1108921	13	73142180	KLF5	T	G		-0.002	0.0003		1.23e-08	0.193		NA	NA		NA	TRUE
rs11109717	12	78811781	NAV3	T	C		-0.0017	0.0003		8.4e-09	0.6973		-0.0025	0.0005		5.03e-07
rs111541038	2	102539809	SLC9A4	T	C		0.0032	0.0004		2.6e-14	0.8591		0.0023	0.0007		0.00045
rs11160691	14	102530680	ANKRD9	T	G		-0.0018	0.0003		6.48e-10	0.3618		-0.001	0.0005		0.03115
rs11166440	1	100342807	CDC14A	A	G		0.0024	0.0003		3.85e-17	0.6284		0.0028	0.0005		2.45e-09
rs11170630	12	54040410	ALFA	C	G		-0.0026	0.0004		7e-11	0.8432		-0.0018	0.0006		0.004096
rs11186805	10	92037611	BTAF1	A	G		0.002	0.0003		2.45e-12	0.3731		0.0011	0.0005		0.01905
rs112590064	15	45364892	SORD	T	C		-0.0066	0.0011		1.2e-09	0.0231		0.0004	0.0018		0.8409	TRUE
rs11260709	1	16231196	RSG1	T	C		0.002	0.0003		1.21e-11	0.6718		0.0014	0.0005		0.003193
rs112880707	22	40488658	MKL1	T	C		0.0056	0.0005		3.29e-34	0.1006		0.0008	0.0008		0.328	TRUE
rs1133415	3	52541815	SMIM4	A	G		0.0022	0.0003		3.57e-16	0.4758		0.0025	0.0005		3.35e-08
rs113441031	16	69763280	NQO1	T	C		-0.003	0.0004		1.29e-16	0.1651		-0.006	0.0006		1.48e-22
rs113510099	2	187200442	CALCRL	T	G		0.0031	0.0004		4.83e-13	0.8883		0.0016	0.0007		0.02866
rs113572081	2	151379015	TNFAIP6	C	G		-0.0028	0.0004		9.22e-13	0.1369		-0.0028	0.0007		2.95e-05
rs113956264	16	1947003	RPL3L	T	C		0.0075	0.0009		1.91e-18	0.033		NA	NA		NA	TRUE
rs114165349	1	26695422	ARID1A	C	G		0.0064	0.0009		8.63e-13	0.0261		0.0025	0.0015		0.09654	TRUE
rs114399250	6	31212997	HCG27	A	G		0.0032	0.0006		1.05e-08	0.0693		0.004	0.001		4.47e-05
rs115355643	5	39161705	FYB	A	G		-0.0052	0.0009		3.53e-08	0.0321		-0.0009	0.0016		0.5756	TRUE
rs11545169	3	184302754	PSMD2	T	G		0.0021	0.0004		2.31e-08	0.1607		0.0018	0.0006		0.003409
rs11557049	8	66692011	PDE7A	T	C		-0.0044	0.0006		8.73e-14	0.0645		-0.005	0.0009		9.3e-08
rs11564722	11	2157100	INS-IGF2	T	C		0.0041	0.0003		4.11e-35	0.2406		0.0047	0.0005		1e-17
rs115675705	6	34127142	GRM4	A	G		-0.005	0.0008		1.37e-10	0.9612		-0.0017	0.0012		0.1758	TRUE
rs115753606	2	226437644	IRS1	A	G		-0.0049	0.0008		6.26e-10	0.0306		-0.0014	0.0013		0.3105	TRUE
rs115814778	3	20023859	PP2D1,RAB5A	A	G		-0.0082	0.0012		3.23e-11	0.0131		-0.0078	0.0021		0.000205
rs1158411	2	43566586	THADA	A	G		-0.0023	0.0003		1.4e-15	0.3031		-0.0017	0.0005		0.000712
rs115926813	5	132454970	C5orf56	A	G		-0.0055	0.0007		1e-14	0.0391		-0.0006	0.0012		0.5898	TRUE
rs115986297	6	2050557	GMDS	A	G		-0.0015	0.0003		1.21e-08	0.4533		-0.0033	0.0005		1.65e-12
rs11616030	12	12210001	BCL2L14	A	C		-0.004	0.0005		2.31e-16	0.9119		-0.0048	0.0008		5.91e-09
rs11621859	14	93352561	UNC79	A	C		0.002	0.0004		3.34e-08	0.8295		0.0013	0.0006		0.03448
rs11625405	14	96198561	BDKRB2	A	G		0.0019	0.0003		3.9e-09	0.7295		0.0024	0.0005		3.94e-06
rs116402366	5	177363806	RGS14	A	G		0.0082	0.0009		2.48e-21	0.0275		-0.0046	0.0015		0.002303	TRUE
rs116455739	1	207717547	CR1L	A	G		0.0033	0.0006		1.67e-09	0.068		0.0015	0.0009		0.1042	TRUE
rs11646443	16	84270476	KCNG4	A	G		0.0016	0.0003		3.02e-08	0.3435		0	0.0005		0.9527	TRUE
rs11657044	17	61372744	BCAS3	T	C		-0.0082	0.0004		6.7e-111	0.1682		-0.0033	0.0006		7.46e-08
rs11670056	19	18479133	ELL	T	C		-0.0034	0.0005		1.42e-10	0.0754		-0.0027	0.0009		0.001698
rs11694902	2	121231308	TFCP2L1	A	G		0.0041	0.0004		1.46e-25	0.1397		0.005	0.0007		2.91e-14
rs11697103	20	14708172	MACROD2	A	G		-0.0019	0.0003		4.16e-09	0.2505		-0.0012	0.0005		0.02575
rs11702255	21	45502188	COL18A1,SLC19A1	A	G		-0.0017	0.0003		9.66e-09	0.3692		-0.0018	0.0005		0.000264
rs11706370	3	49403658	RHOA	A	G		0.0025	0.0003		4.47e-17	0.3128		0.0028	0.0005		1.73e-08
rs11739050	5	40109142	TTC33	T	C		0.0023	0.0003		1.78e-16	0.3532		0.0018	0.0005		0.000209
rs11746506	5	44812464	MRPS30	T	C		0.0018	0.0003		1.93e-10	0.3782		0.0014	0.0005		0.003848
rs11750211	5	1183445	SLC6A19	T	C		-0.002	0.0003		1.01e-10	0.2723		-0.0023	0.0005		1.38e-05
rs11751595	6	125935264	NCOA7	A	G		0.0016	0.0003		4.51e-09	0.4534		0.0014	0.0005		0.003036
rs11753995	6	160154334	SLC22A1	A	G		0.0037	0.0004		2.62e-24	0.1706		0.0008	0.0006		0.2068	TRUE
rs11759908	6	41735241	TFEB	T	C		-0.0027	0.0003		2.57e-21	0.4519		-0.0017	0.0005		0.000188
rs117739035	11	408174	SIGIRR	T	G		-0.0052	0.0008		1.52e-11	0.0376		-0.0042	0.0013		0.000896
rs117795282	16	20403697	PDILT	T	C		-0.0036	0.0007		3.83e-08	0.0601		-0.0026	0.0011		0.01557
rs11784519	8	32486053	NRG1	A	G		-0.0019	0.0003		2.08e-11	0.3761		-0.0012	0.0005		0.01328
rs11786896	8	145018354	PLEC	T	C		-0.0059	0.0007		1.21e-19	0.0493		-0.0008	0.0011		0.4333	TRUE
rs11791149	9	133504909	FUBP3	T	C		0.0023	0.0004		1.24e-10	0.8197		0.0018	0.0006		0.002269
rs117974015	15	45107168	DUOX2	A	G		-0.0058	0.001		6.25e-09	0.0238		-0.0001	0.0015		0.972	TRUE
rs118063067	7	156454651	RNF32	T	G		0.0055	0.0007		2.57e-16	0.0444		0.0065	0.0011		6.42e-09
rs1183394	1	54222571	NDC1	A	G		0.0026	0.0004		9.73e-10	0.1181		0.0032	0.0007		6.97e-06
rs11852715	15	80863796	CEMIP	T	C		0.0018	0.0003		3.43e-09	0.738		0.0019	0.0005		0.000404
rs11856921	15	39278107	C15orf54	A	C		0.0027	0.0003		5e-23	0.4297		0.0035	0.0005		3.92e-14
rs12024377	1	205537858	MFSD4A	A	G		0.0017	0.0003		2.9e-09	0.3697		0.0018	0.0005		0.00015
rs12145677	1	109480988	SYPL2	A	G		-0.0031	0.0003		1.34e-25	0.3037		-0.0014	0.0005		0.004893
rs1214763	6	43392523	ZNF318	T	C		0.0029	0.0004		4.93e-11	0.1066		0.0043	0.0008		1.37e-08
rs12148280	15	57775826	CGNL1	A	G		0.0032	0.0005		3.99e-12	0.0998		0.0051	0.0008		2.75e-11
rs12154853	7	33016530	NT5C3A	T	G		-0.002	0.0003		2.24e-11	0.2735		-0.0013	0.0005		0.01433
rs12190287	6	133893387	TCF21	C	G		0.002	0.0003		1.44e-12	0.6231		0.0012	0.0005		0.01379
rs12212034	6	51492862	PKHD1	T	C		-0.0024	0.0003		2.06e-16	0.3538		-0.0033	0.0005		1.1e-11
rs12216582	7	140425561	RAB19	C	G		-0.0018	0.0003		1.06e-08	0.7081		-0.0025	0.0005		5.99e-07
rs12377027	9	20554584	MLLT3	A	G		-0.002	0.0004		1.41e-08	0.817		-0.0017	0.0006		0.004084
rs12402264	1	28213128	DNAJC8	C	G		0.002	0.0003		2.07e-10	0.743		0.0007	0.0005		0.1936	TRUE
rs12432201	14	100771483	SLC25A29	T	C		0.0022	0.0003		1.98e-13	0.6926		0.0011	0.0005		0.02769
rs12439429	15	49734634	FAM227B,FGF7	T	C		0.0017	0.0003		1.63e-10	0.5423		0.0005	0.0005		0.2887	TRUE
rs12449763	17	79527953	NPLOC4	A	T		-0.0022	0.0003		1.2e-10	0.7822		-0.0014	0.0006		0.01512
rs12472159	2	176826815	HNRNPA3	C	G		0.0022	0.0003		5.08e-13	0.6897		0.0014	0.0005		0.006385
rs12483377	21	46931109	COL18A1	A	G		-0.0028	0.0005		1.61e-08	0.0868		-0.0032	0.0008		8.29e-05
rs12520984	5	53491528	FST	C	G		0.0023	0.0003		6.48e-16	0.3214		0.0016	0.0005		0.001299
rs12544197	8	110107825	TRHR	A	G		-0.0016	0.0003		7.67e-09	0.491		-0.0001	0.0005		0.8045	TRUE
rs12575164	11	128349430	ETS1	T	C		-0.002	0.0003		7.56e-10	0.775		-0.0004	0.0006		0.4182	TRUE
rs1258179	10	50957514	OGDHL	A	G		-0.0021	0.0003		5.05e-15	0.4901		-0.0018	0.0005		6.54e-05
rs12588550	14	92941141	ITPK1	T	C		-0.0023	0.0003		7.52e-14	0.6994		-0.0027	0.0005		9.62e-08
rs12597487	16	53157558	CHD9	T	C		0.0028	0.0003		7.86e-21	0.7067		0.0045	0.0005		7.12e-19
rs1260326	2	27730940	GCKR	T	C		0.0051	0.0003		1.84e-74	0.3929		0.004	0.0005		2.81e-17
rs12669623	7	56071486	SUMF2	C	G		-0.0018	0.0003		3.77e-10	0.6993		0	0.0005		0.9326	TRUE
rs12671694	7	155873265	SHH	T	C		0.0026	0.0003		1.62e-19	0.5326		0.0038	0.0005		1.49e-14
rs12736457	1	113258293	PPM1J	C	G		0.0058	0.0004		1.74e-45	0.8706		0.0001	0.0007		0.917	TRUE
rs12781024	10	34860147	PARD3	A	T		0.0017	0.0003		4.87e-10	0.5078		0.001	0.0005		0.02905
rs12893429	14	72613856	DPF3	A	G		0.0017	0.0003		4.29e-10	0.4173		0.001	0.0005		0.03451
rs1291602	5	131430969	CTC-432M15.3,RAPGEF6	T	C		0.0022	0.0004		2.47e-09	0.1596		0.0022	0.0006		0.000354
rs12938914	17	17738774	RAI1	A	G		-0.002	0.0003		1.71e-12	0.5785		-0.0005	0.0005		0.3016	TRUE
rs12950549	17	40496594	STAT3	A	G		0.0017	0.0003		2.81e-09	0.6459		0.0013	0.0005		0.00534
rs12951993	17	56683253	NOG	A	G		-0.0022	0.0003		4.03e-15	0.42		-0.0009	0.0005		0.0567	TRUE
rs12978100	19	38751284	CAPN12	T	C		-0.0018	0.0003		1.03e-10	0.4505		-0.001	0.0005		0.02497
rs13029395	2	227344207	ALFA	T	C		0.0027	0.0004		3.93e-12	0.1805		0.0016	0.0006		0.008346
rs13031685	2	176473713	MTX2	A	G		0.0024	0.0004		1.22e-09	0.1616		0.002	0.0006		0.002105
rs13032786	2	148803672	MBD5	C	G		0.0032	0.0003		3.24e-27	0.6961		0.0029	0.0005		1.28e-08
rs13047277	21	15422455	USP25	T	C		0.0024	0.0003		7.42e-16	0.71		NA	NA		NA	TRUE
rs13058817	3	52990123	RP11-894J14.5,SFMBT1	T	C		-0.0028	0.0005		1.29e-09	0.0997		0.0008	0.0008		0.322	TRUE
rs13059257	3	195634993	TNK2	T	C		-0.0054	0.0008		8.88e-11	0.0294		-0.0046	0.0014		0.00069
rs13064938	3	38440237	XYLB	T	C		0.0032	0.0003		2.03e-30	0.3902		0	0.0005		0.9568	TRUE
rs13065446	3	141737842	TFDP2	T	C		-0.0045	0.0003		7.43e-54	0.6728		-0.003	0.0005		1.6e-09
rs13069721	3	187951446	LPP	A	C		0.0018	0.0003		7.68e-09	0.27		0.0028	0.0005		5.65e-08
rs13071701	3	69853363	MITF	T	C		-0.0016	0.0003		1.44e-08	0.5705		-0.0029	0.0005		4.53e-10
rs13157326	5	34504277	RAI14	A	G		-0.0024	0.0003		1.6e-16	0.4722		-0.0021	0.0005		5.66e-06
rs13197699	6	34565059	SPDEF	A	G		-0.0021	0.0004		3.73e-08	0.1478		-0.0022	0.0007		0.00091
rs13227214	7	129100301	RP11-286H14.4	C	G		-0.0027	0.0003		1.71e-23	0.4561		-0.0044	0.0005		2.67e-21
rs13230509	7	1246556	UNCX	C	G		-0.0064	0.0003		1.03e-88	0.6906		-0.0068	0.0005		1.63e-39
rs13245051	7	113362799	PPP1R3A	A	G		-0.0019	0.0003		2.8e-12	0.4457		-0.0016	0.0005		0.000372
rs13257744	8	22015342	XPO7	T	C		-0.0015	0.0003		2.99e-08	0.4554		-0.0008	0.0005		0.09411	TRUE
rs132639	22	36543898	APOL3	A	T		-0.0025	0.0004		3.7e-12	0.18		-0.0017	0.0006		0.003774
rs13296330	9	33109151	B4GALT1	A	C		-0.0026	0.0004		5.25e-09	0.8912		0	0.0008		0.9529	TRUE
rs133298	22	41990945	45172	T	G		-0.0027	0.0003		1.1e-15	0.7776		-0.0026	0.0006		4.55e-06
rs138641382	17	39425169	MED1	A	G		-0.0103	0.0012		6.55e-18	0.0192		-0.0086	0.0019		4.76e-06
rs138716614	4	76393935	CCDC158	A	T		-0.0051	0.0009		4.48e-08	0.9774		-0.0078	0.0015		3.34e-07
rs139266253	15	45232871	SLC28A2	T	C		-0.01	0.0016		1.51e-10	0.0107		NA	NA		NA	TRUE
rs139323761	4	143434137	GAB1	C	G		0.0075	0.001		2.08e-14	0.0269		0.0068	0.0016		1.47e-05
rs140179699	2	120178916	EPB41L5	A	G		0.0071	0.0008		1.52e-20	0.9568		0.0117	0.0012		6.69e-22
rs142849507	16	51526701	SALL1	T	C		0.0066	0.0012		2.54e-08	0.0175		0.0063	0.0019		0.001025
rs1458038	4	80243569	FGF5	T	C		0.0031	0.0003		6.88e-26	0.2957		0.0029	0.0005		9.45e-09
rs148185902	11	30696987	MPPED2	A	G		-0.0128	0.0013		4.92e-22	0.0135		NA	NA		NA	TRUE
rs148635648	7	50751250	GRB10	A	G		0.004	0.0005		9.38e-18	0.9005		0.0049	0.0008		1.53e-09
rs149575163	15	78378747	CRABP1	T	C		0.0039	0.0007		4.56e-08	0.9591		0.0043	0.0012		0.000222
rs149674464	9	68555587	TMEM252	A	T		0.0065	0.0012		2.06e-08	0.0218		NA	NA		NA	TRUE
rs150857316	15	45528925	SLC30A4	A	G		0.0135	0.0016		3.82e-17	0.9903		NA	NA		NA	TRUE
rs151245	18	24449049	AQP4-AS1	T	G		-0.002	0.0003		4.8e-13	0.6016		-0.0029	0.0005		1.05e-09
rs151274692	4	76392611	CCDC158	T	C		-0.0049	0.0009		3.68e-08	0.9725		-0.0052	0.0015		0.000513
rs1519844	8	128906143	AC026248.1	C	G		0.0018	0.0003		5.5e-10	0.6113		0.0006	0.0005		0.17	TRUE
rs1545837	8	22620294	CCAR2	T	C		-0.0021	0.0003		1.44e-13	0.6388		-0.0022	0.0005		3.92e-06
rs1548945	2	217665788	TNP1	T	C		0.0038	0.0003		1.96e-41	0.4145		0.0007	0.0005		0.1274	TRUE
rs1570521	20	64279666	PCMTD2	T	G		0.0017	0.0003		5.3e-10	0.4221		0.0018	0.0005		0.000129
rs1584028	3	105772079	CBLB	T	C		0.0017	0.0003		1.68e-10	0.5643		0.0008	0.0005		0.06952	TRUE
rs1595810	2	11975353	LPIN1	A	G		-0.0022	0.0003		4.79e-11	0.1982		-0.0023	0.0006		6.59e-05
rs1617634	15	45323380	GATM	A	G		0.0086	0.0003		1e-200	0.6334		0	0.0005		0.9186	TRUE
rs1635404	16	3697041	TRAP1	T	G		-0.0023	0.0003		7.18e-15	0.6973		-0.0017	0.0005		0.000797
rs164747	16	89642272	CHMP1A	T	G		0.0031	0.0003		2.33e-30	0.5684		0.0029	0.0005		7.14e-10
rs16823029	2	170104938	LRP2	A	C		-0.0053	0.0005		3.35e-26	0.0814		-0.0058	0.0008		4.81e-12
rs16827879	2	232092301	ARMC9	T	C		-0.0017	0.0003		4.06e-08	0.2436		-0.0017	0.0005		0.002064
rs16874060	4	23736242	PPARGC1A	A	G		-0.0042	0.0006		3.25e-11	0.9514		-0.0062	0.0011		1.23e-08
rs16930370	12	3387697	TSPAN9	T	C		0.0042	0.0004		5.04e-32	0.8236		0.0012	0.0006		0.04197
rs17050272	2	121306440	LINC01101	A	G		-0.0029	0.0003		2.01e-25	0.4193		-0.0046	0.0005		2.89e-22
rs17093156	20	34438583	PHF20	T	C		0.0023	0.0004		9.37e-09	0.8343		0.0014	0.0006		0.02667
rs1711667	10	131278410	MGMT	T	G		-0.0018	0.0003		1.29e-10	0.581		-0.0022	0.0005		1.78e-06
rs17122159	14	72905313	DPF3	T	C		-0.0024	0.0003		1.24e-11	0.1866		-0.0039	0.0006		4.57e-11
rs17152558	7	25751585	NFE2L3	A	G		-0.0024	0.0003		1.89e-14	0.2612		-0.0041	0.0005		4.92e-15
rs17154339	8	8605968	CLDN23	A	G		0.0021	0.0003		3.65e-10	0.7831		0.0017	0.0006		0.002811
rs1719935	18	5586542	EPB41L3	A	G		0.0027	0.0003		6.86e-23	0.5317		0.0012	0.0005		0.007032
rs17206784	19	49067856	KCNA7	T	C		0.0016	0.0003		5.63e-09	0.5172		0.0012	0.0005		0.01276
rs17224545	4	76104657	ART3	A	G		-0.0023	0.0004		2.72e-08	0.1226		-0.0023	0.0007		0.000957
rs17256228	5	68445681	PIK3R1	T	C		-0.0056	0.0004		9.45e-39	0.1084		-0.0055	0.0007		8.55e-14
rs17413465	1	55718708	MIR4422	A	C		0.0025	0.0003		1.01e-12	0.1849		0.0018	0.0006		0.002546
rs17462630	2	218421818	VIL1	C	G		0.0022	0.0003		1.55e-13	0.3398		0.0042	0.0005		5.28e-18
rs1757915	1	56615809	PLPP3	A	G		0.0024	0.0003		7.84e-17	0.3532		0.0027	0.0005		1.11e-08
rs17602729	1	115236057	AMPD1	A	G		0.0027	0.0004		1.7e-10	0.1288		0.0014	0.0007		0.04367
rs1772976	6	2503335	GMDS-DT	T	C		0.0017	0.0003		1.14e-09	0.5183		0.0009	0.0005		0.05117	TRUE
rs17772212	7	41026023	SUGCT	A	G		-0.0058	0.0009		9.38e-11	0.0242		-0.0024	0.0015		0.1066	TRUE
rs1800437	19	45678134	GIPR	C	G		-0.0019	0.0003		1.93e-08	0.202		-0.001	0.0006		0.07368	TRUE
rs1800574	12	121416864	HNF1A	T	C		-0.0063	0.0008		4.76e-15	0.03		-0.0031	0.0014		0.02351
rs1801251	2	233633460	GIGYF2,KCNJ13	A	G		0.0019	0.0003		7.64e-12	0.3571		0.0028	0.0005		6.5e-09
rs180921974	1	155268131	PKLR	T	G		0.0066	0.001		8.67e-12	0.9786		0.0054	0.0016		0.00053
rs1824363	3	48449203	ATRIP	C	G		-0.0019	0.0003		2.05e-11	0.5952		-0.0018	0.0005		9.28e-05
rs1844334	2	179681330	TTN	T	C		0.0019	0.0003		3.37e-11	0.336		0.0008	0.0005		0.08774	TRUE
rs1858800	16	73024276	ZFHX3	T	C		0.0024	0.0003		1.24e-16	0.3474		0.0018	0.0005		0.000242
rs187355703	2	176993583	HOXD8	C	G		0.0117	0.0009		6.67e-40	0.9724		0.0141	0.0015		6.19e-22
rs1874150	10	74107875	VCL	T	C		-0.0019	0.0003		3.05e-10	0.2701		-0.0026	0.0005		5.21e-07
rs1883991	22	42716812	A4GALT	A	C		-0.0028	0.0003		2.48e-22	0.6805		-0.0015	0.0005		0.002792
rs1887251	1	82492162	ADGRL2	T	C		0.0029	0.0003		1.69e-25	0.3626		0.0032	0.0005		1.44e-11
rs1913641	8	76483239	HNF4G	T	G		-0.0021	0.0003		2.83e-14	0.4798		-0.0012	0.0005		0.006617
rs2017297	15	78740936	CHRNB4	T	C		0.0019	0.0003		4.71e-09	0.2557		NA	NA		NA	TRUE
rs2053196	12	93569183	SOCS2	T	C		0.0018	0.0003		3.63e-08	0.7876		0.0017	0.0006		0.003647
rs2068888	10	94839642	CYP26A1	A	G		-0.0031	0.0003		7.61e-30	0.4504		-0.0036	0.0005		1.45e-14
rs2070600	6	32183666	AGER	T	C		0.005	0.0006		2.59e-17	0.0608		NA	NA		NA	TRUE
rs2071047	14	53951693	BMP4	A	G		0.0019	0.0003		6.51e-12	0.4094		0.0014	0.0005		0.002327
rs2076668	20	33437621	GGT7	A	G		-0.0039	0.0003		6.91e-43	0.3847		-0.0008	0.0005		0.08408	TRUE
rs2095567	10	120248713	PRLHR	T	C		0.0018	0.0003		2.41e-08	0.7544		0.002	0.0005		0.000213
rs2111125	16	51131980	SALL1	T	C		-0.0019	0.0003		8.24e-12	0.3561		-0.0028	0.0005		8.98e-09
rs2144734	1	23372675	ZNF436	T	C		-0.0027	0.0003		1.46e-18	0.7397		-0.0008	0.0005		0.1084	TRUE
rs2165894	17	19586483	SLC47A1	A	G		-0.0024	0.0003		4.02e-12	0.8025		-0.0014	0.0006		0.01438
rs2185786	10	90232512	RNLS	T	C		-0.0017	0.0003		1.39e-09	0.6031		-0.0005	0.0005		0.2622	TRUE
rs2186797	11	70007770	ANO1	T	C		0.0031	0.0006		2.7e-08	0.9358		-0.0006	0.0009		0.4925	TRUE
rs2191906	2	209849438	UNC80	A	G		-0.0022	0.0004		2.19e-08	0.8593		0.0004	0.0007		0.5611	TRUE
rs219781	21	36460323	CLDN14	T	G		0.0024	0.0003		3.28e-15	0.2567		0.0034	0.0005		6.28e-11
rs223308	4	102891342	SLC9B1	A	G		-0.003	0.0003		4.24e-28	0.5179		-0.0041	0.0005		3.37e-19
rs2235826	20	56143169	PCK1	A	T		-0.0033	0.0004		2.05e-20	0.812		-0.0021	0.0006		0.000557
rs2236521	20	62317060	LAMA5	A	G		-0.002	0.0003		3.39e-13	0.5482		-0.0022	0.0005		2.64e-06
rs2252281	17	19533874	SLC47A1	T	C		0.0042	0.0003		2.02e-50	0.6107		0.0009	0.0005		0.0687	TRUE
rs2261092	20	63722581	RP4-583P15.15,ZGPAT	A	G		-0.004	0.0005		1.18e-13	0.078		-0.0026	0.0008		0.001928
rs2267158	22	30554373	GAL3ST1	T	C		-0.0018	0.0003		1.37e-09	0.6756		-0.0009	0.0005		0.07477	TRUE
rs2267372	22	38202227	MAFF,PLA2G6	A	G		0.0024	0.0003		9.33e-18	0.4001		0.002	0.0005		1.99e-05
rs2277383	12	52314388	ACVRL1	T	G		0.0027	0.0004		1.64e-10	0.8883		0.0022	0.0007		0.002825
rs2279463	6	160247357	SLC22A2	A	G		0.0082	0.0004		2.46e-94	0.8637		0.0011	0.0007		0.08881	TRUE
rs2301343	2	40680149	SLC8A1	T	G		-0.0024	0.0003		1.36e-14	0.7468		-0.0009	0.0005		0.0792	TRUE
rs2302316	17	4897009	MINK1	A	G		0.0018	0.0003		3.3e-08	0.2353		0.0005	0.0006		0.3241	TRUE
rs2306623	3	25424929	RARB	T	C		-0.0021	0.0003		1.13e-12	0.3319		-0.0034	0.0005		5.78e-12
rs233436	11	2794902	KCNQ1	C	G		0.0038	0.0004		3.64e-27	0.8149		0.0028	0.0006		2.31e-06
rs2411192	17	34882998	MYO19	A	T		-0.0021	0.0003		1.88e-14	0.5909		-0.0028	0.0005		1.72e-09
rs2452592	4	94560216	PDLIM5	A	G		-0.0016	0.0003		7.57e-09	0.3619		-0.0016	0.0005		0.000795
rs2456051	15	76184982	TMEM266	A	G		0.0019	0.0003		1.04e-09	0.2538		0.0028	0.0005		2.25e-07
rs2499463	6	51804737	PKHD1	T	C		0.0016	0.0003		2.81e-08	0.3304		0.0016	0.0005		0.001587
rs2515432	8	6517252	ANGPT2,MCPH1	T	C		-0.0015	0.0003		2.09e-08	0.4995		-0.0003	0.0005		0.5835	TRUE
rs2530757	7	156391376	RNF32-DT	T	C		0.0027	0.0004		1.77e-13	0.2464		0.0039	0.0006		2.56e-12
rs2608916	6	131550465	ARG1	T	G		0.0028	0.0003		3.87e-17	0.777		0.0006	0.0006		0.2565	TRUE
rs2625166	5	16887063	MYO10	A	G		0.0016	0.0003		4.61e-08	0.4308		NA	NA		NA	TRUE
rs2634675	12	48740855	ZNF641	A	G		0.0024	0.0003		1.77e-17	0.4522		0.0003	0.0005		0.4531	TRUE
rs267738	1	150940625	CERS2	T	G		-0.0053	0.0003		2.38e-57	0.7849		-0.0053	0.0006		1.39e-21
rs27028	5	97911851	RGMB	A	G		-0.0017	0.0003		7.97e-10	0.3657		-0.0019	0.0005		6.21e-05
rs273591	11	30857496	DCDC1	T	C		-0.0094	0.0014		2.14e-11	0.0159		NA	NA		NA	TRUE
rs2762942	20	54172386	CYP24A1	A	G		-0.0062	0.0006		1.26e-22	0.9432		-0.0067	0.001		7.15e-11
rs2764093	6	7308982	SSR1	A	C		0.0021	0.0004		2.08e-08	0.8295		-0.0015	0.0006		0.01772	TRUE
rs2783971	1	243311234	SDCCAG8	A	C		-0.0027	0.0003		5.9e-24	0.4729		-0.0026	0.0005		9.42e-09
rs278941	4	40418691	RBM47	A	G		-0.0019	0.0003		3.74e-10	0.7179		-0.0015	0.0005		0.003749
rs2808454	1	207231751	PFKFB2	A	T		0.0021	0.0003		1.83e-14	0.4535		0.0021	0.0005		5.55e-06
rs281380	19	49214470	MAMSTR	T	C		-0.0021	0.0003		7.77e-14	0.636		-0.0022	0.0005		5.7e-06
rs2815367	1	67035079	SLC35D1	A	G		-0.0019	0.0003		5.21e-11	0.6502		-0.004	0.0005		9.59e-17
rs2823139	21	16576783	NRIP1	A	G		-0.0032	0.0003		3.03e-29	0.3387		-0.0038	0.0005		7.46e-15
rs2834317	21	33984405	AP000304.12	A	G		-0.0037	0.0004		2.8e-22	0.1521		-0.0055	0.0006		6.55e-18
rs284316	1	10673024	CASZ1	T	C		-0.0018	0.0003		2.22e-09	0.6619		-0.0024	0.0005		1.35e-06
rs28432989	15	75475956	PTPN9	T	C		0.0031	0.0003		1.5e-22	0.7455		0.0028	0.0005		7.87e-08
rs284859	10	104573017	WBP1L	T	G		0.003	0.0004		3.43e-17	0.182		0.0019	0.0006		0.001391
rs28493806	4	105185552	TET2	A	G		-0.0015	0.0003		4.5e-08	0.6243		0.0011	0.0005		0.02343	TRUE
rs28601761	8	125487789	TRIB1	C	G		0.0031	0.0003		1.7e-28	0.5757		0.0022	0.0005		3.15e-06
rs28623477	16	79908421	MAF	A	G		-0.0026	0.0004		4.57e-12	0.8521		-0.0043	0.0007		6.18e-11
rs28735420	17	12139964	MAP2K4	T	G		0.0032	0.0006		4.34e-08	0.9405		0.0047	0.001		1.45e-06
rs28868590	16	21006173	DNAH3	A	T		-0.0019	0.0003		1.17e-09	0.3794		-0.0023	0.0005		1.03e-06
rs288766	7	155826804	SHH	A	T		0.0029	0.0003		5.12e-24	0.3511		0.005	0.0005		1.49e-24
rs2898037	5	127199553	MEGF10	A	G		0.0017	0.0003		6.19e-09	0.5328		0.0013	0.0005		0.004936
rs2899333	22	40023812	FAM83F	A	G		-0.0019	0.0003		1.12e-10	0.281		-0.0003	0.0005		0.527	TRUE
rs293736	20	33337383	CDK5RAP1	A	C		0.0018	0.0003		1.78e-09	0.2741		0.002	0.0005		8.03e-05
rs2955733	15	76071746	TMEM266	A	G		0.003	0.0004		2.08e-13	0.1274		0.0047	0.0007		1.31e-11
rs2960455	7	77892630	PHTF2	A	G		0.0043	0.0003		2.05e-46	0.7148		0.0044	0.0005		5.35e-18
rs2976178	8	86320323	SLC7A13	C	G		-0.0028	0.0003		2.69e-18	0.756		-0.0023	0.0005		1.85e-05
rs2991341	1	43706662	CFAP57	T	C		-0.002	0.0003		1.84e-12	0.4134		-0.0018	0.0005		7.81e-05
rs303938	13	71797625	DACH1	T	G		-0.0027	0.0003		8.65e-22	0.5975		-0.0045	0.0005		2.17e-21
rs3107155	1	2129085	PRKCZ	T	C		-0.0018	0.0003		3.65e-10	0.395		-0.002	0.0005		1.94e-05
rs3111316	19	12927601	FARSA	A	G		-0.0017	0.0003		2.63e-10	0.5882		0.0004	0.0005		0.3844	TRUE
rs3118918	13	50584782	DLEU1	A	G		-0.0027	0.0003		5.27e-16	0.7897		-0.0023	0.0006		3.63e-05
rs316010	6	160253525	SLC22A2	T	C		-0.0079	0.0004		9.96e-71	0.8934		0	0.0008		0.9641	TRUE
rs3184504	12	111446804	SH2B3	T	C		-0.0015	0.0003		4.91e-08	0.4769		-0.0108	0.0005		1.02e-122
rs34117451	12	3123508	TSPAN9	T	C		-0.0026	0.0004		1.76e-12	0.1681		-0.0007	0.0006		0.2794	TRUE
rs34174031	3	15905676	ANKRD28	A	G		-0.0056	0.001		1.69e-08	0.023		-0.0047	0.0015		0.002279
rs34188292	19	1238322	CBARP	C	G		-0.0019	0.0003		9.37e-09	0.2651		-0.0018	0.0005		0.000692
rs34398255	7	27199582	HOXA13	T	G		0.0064	0.001		7.89e-11	0.024		NA	NA		NA	TRUE
rs34400381	11	65376421	SLC25A45	A	G		0.0076	0.0007		3.31e-25	0.0386		0.0004	0.0013		0.7455	TRUE
rs34442537	4	129540393	JADE1	C	G		0.0021	0.0003		1.31e-12	0.6788		0.0027	0.0005		1.08e-07
rs34468415	2	177260414	NFE2L2	A	G		-0.0032	0.0003		2.19e-30	0.633		-0.0014	0.0005		0.003682
rs34496616	20	61986888	TAF4	A	G		-0.0016	0.0003		6.27e-09	0.5369		-0.001	0.0005		0.02736
rs34707165	2	229827834	TRIP12	A	T		-0.0019	0.0003		1.18e-11	0.6654		-0.0001	0.0005		0.8588	TRUE
rs34753685	15	53677167	WDR72	A	G		-0.0038	0.0003		9.59e-44	0.4443		-0.0044	0.0005		1.14e-21
rs35072105	7	65609817	CRCP	A	G		-0.002	0.0003		7.74e-13	0.5391		-0.0014	0.0005		0.003053
rs351237	15	74184898	STRA6	A	G		-0.002	0.0003		1.12e-12	0.6276		-0.0026	0.0005		5.94e-08
rs35320690	3	136213652	MSL2	T	C		-0.0026	0.0003		1.79e-17	0.7225		-0.0042	0.0005		2.5e-16
rs354211	2	54705379	EML6	T	C		-0.0025	0.0003		1.3e-18	0.35		-0.003	0.0005		6.47e-10
rs35629566	14	92605972	RIN3	C	G		0.0028	0.0004		5.4e-14	0.8244		-0.0011	0.0006		0.07224	TRUE
rs357482	3	154172066	ARHGEF26	T	C		0.0024	0.0004		3.79e-10	0.1425		0.0033	0.0007		6.62e-07
rs35934045	7	1223838	UNCX	T	C		-0.002	0.0003		2.5e-09	0.2518		-0.0028	0.0005		1.98e-07
rs35969577	5	39401384	DAB2	T	G		-0.0061	0.0003		4.43e-105	0.4162		-0.0035	0.0005		4.65e-14
rs36034566	17	20008336	SPECC1	A	C		-0.0016	0.0003		4.11e-09	0.5235		-0.0007	0.0005		0.1515	TRUE
rs36134929	6	50917895	TFAP2B	T	C		-0.0019	0.0003		2.58e-08	0.6244		-0.0023	0.0005		1.52e-06
rs3735776	8	32727916	NRG1	A	C		0.0022	0.0004		1.04e-08	0.146		0.0014	0.0007		0.03198
rs3744131	17	17165791	MPRIP	A	G		0.0017	0.0003		3e-09	0.666		0.0016	0.0005		0.001381
rs3750081	7	32930876	KBTBD2	T	G		-0.0021	0.0003		8.1e-14	0.6015		-0.0012	0.0005		0.00955
rs3757657	7	26540029	SKAP2	A	G		-0.0017	0.0003		4.22e-10	0.3995		-0.0026	0.0005		4.51e-08
rs3774292	3	186715785	KNG1	A	T		0.0029	0.0003		5.37e-23	0.6827		0.0036	0.0005		6e-13
rs3775932	4	10090930	WDR1	A	C		-0.002	0.0003		7e-14	0.4965		-0.0009	0.0005		0.04077
rs3781291	10	102406709	PSD	T	G		-0.0019	0.0003		5.58e-10	0.702		-0.0014	0.0005		0.008432
rs3791221	2	226933	SH3YL1	A	G		0.0022	0.0003		1.39e-14	0.6508		0.004	0.0005		5.5e-17
rs3793662	9	93123769	NINJ1	T	C		0.0021	0.0004		1.19e-09	0.8075		0.0013	0.0006		0.02519
rs3795503	1	180905694	KIAA1614	T	C		0.0024	0.0003		1.57e-16	0.3218		0.0029	0.0005		7.61e-09
rs3797537	5	79026827	DMGDH	A	G		0.0021	0.0003		1.88e-12	0.7134		0.0013	0.0005		0.0116
rs3807306	7	128940626	IRF5	T	G		-0.0023	0.0003		2.36e-17	0.4917		-0.0054	0.0005		5.85e-32
rs3812036	5	177386403	SLC34A1	T	C		-0.0071	0.0003		3.89e-109	0.252		-0.0082	0.0005		1.04e-52
rs3814995	19	36342212	NPHS1	T	C		0.0022	0.0003		7.54e-13	0.3109		0.0013	0.0005		0.01164
rs3815455	7	75982438	POR	T	C		0.0026	0.0003		1.61e-18	0.2947		0.0015	0.0005		0.002681
rs3817576	7	983555	CYP2W1	A	G		-0.0016	0.0003		1.4e-08	0.4786		-0.0019	0.0005		2.92e-05
rs3850625	1	201016296	CACNA1S	A	G		0.005	0.0004		1.52e-31	0.119		0.0013	0.0007		0.07429	TRUE
rs3904600	6	7109432	RREB1	C	G		0.003	0.0003		3.96e-26	0.3706		0.0042	0.0005		2.48e-18
rs3918226	7	150690176	NOS3	T	C		-0.0033	0.0005		8.89e-11	0.0825		-0.0041	0.0009		1.39e-06
rs3925003	6	55422618	HMGCLL1	T	C		-0.0016	0.0003		1.05e-08	0.5694		-0.0009	0.0005		0.0569	TRUE
rs3925584	11	30738788	DCDC1	T	C		-0.0053	0.0003		9.31e-86	0.5476		-0.0068	0.0005		8.12e-49
rs3998115	6	33817056	MLN	C	G		-0.0016	0.0003		8.79e-09	0.6059		-0.0002	0.0005		0.6542	TRUE
rs4077189	3	186078996	ETV5	A	G		-0.0038	0.0005		3.5e-15	0.0925		-0.0034	0.0008		2.11e-05
rs41159	22	30011375	MTMR3	A	G		-0.0022	0.0003		3.06e-15	0.5983		0.0001	0.0005		0.8494	TRUE
rs41284816	13	50655989	DLEU2	T	G		-0.0084	0.001		3.19e-17	0.0225		-0.0056	0.0017		0.001161
rs41523449	19	35046802	HPN	A	G		0.0022	0.0004		3.1e-08	0.1621		0.0003	0.0006		0.6909	TRUE
rs417237	1	228532195	OBSCN	T	G		0.0017	0.0003		4.07e-10	0.6138		0.0001	0.0005		0.8776	TRUE
rs4290474	16	89272012	ANKRD11	C	G		0.0032	0.0004		6.8e-13	0.1116		0.0048	0.0008		1.57e-10
rs429358	19	45411941	APOE	T	C		-0.0031	0.0004		5.13e-16	0.8429		-0.0056	0.0006		2.88e-18
rs434215	5	699046	TPPP	A	G		-0.0039	0.0004		6.4e-26	0.2816		NA	NA		NA	TRUE
rs434320	11	5554746	HBG2	T	C		0.0029	0.0003		4.67e-21	0.2588		0.0015	0.0005		0.004502
rs4415537	1	67543980	SERBP1	T	C		0.0019	0.0003		3.48e-09	0.7427		0	0.0005		0.9652	TRUE
rs4434960	11	47433000	RAPSN	A	T		0.0022	0.0003		2.46e-15	0.6153		0.0025	0.0005		6.83e-08
rs4441471	2	16534140	FAM49A	A	G		0.0017	0.0003		2.79e-08	0.7161		0.0007	0.0005		0.1738	TRUE
rs4442348	1	163739717	LOC100422212	A	G		0.0018	0.0003		3.14e-11	0.5065		0.0028	0.0005		7.63e-10
rs45462093	22	27791408	MN1	A	G		0.0019	0.0003		4.08e-08	0.7731		0.0017	0.0006		0.001866
rs4567937	2	18494999	RDH14	A	G		-0.0034	0.0003		8.91e-31	0.3182		-0.0044	0.0005		3.37e-19
rs4617830	15	82795620	FSD2	A	C		0.0024	0.0003		2.58e-13	0.7816		0.0019	0.0006		0.000505
rs4656220	1	170680136	PRRX1	T	C		0.0019	0.0003		4.4e-12	0.3708		0.0004	0.0005		0.4561	TRUE
rs4668134	2	169349552	LRP2	A	T		-0.0106	0.0012		2.6e-18	0.9835		-0.0099	0.002		6.44e-07
rs4705067	5	149162843	ABLIM3	C	G		-0.0019	0.0003		1.09e-08	0.2087		-0.0026	0.0006		6.55e-06
rs4735334	8	94943064	NDUFAF6,TP53INP1	A	G		-0.0017	0.0003		6.28e-09	0.6982		-0.0014	0.0005		0.004328
rs4744712	9	68819791	PIP5K1B	A	C		-0.0049	0.0003		1.26e-67	0.399		-0.004	0.0005		1.13e-17
rs4745107	9	68562194	TMEM252	A	G		-0.0029	0.0003		1.15e-20	0.7247		-0.0041	0.0005		2.16e-15
rs4774940	15	57437091	CGNL1	C	G		0.0017	0.0003		4.07e-09	0.3158		0.0034	0.0005		5.87e-12
rs4808154	19	18732942	CRTC1	T	C		0.0018	0.0003		3.54e-08	0.7078		0.0002	0.0005		0.6471	TRUE
rs4836732	9	116504416	ASTN2	T	C		0.0024	0.0003		2.33e-18	0.5286		0.0023	0.0005		5.6e-07
rs4859682	4	76489165	SHROOM3	A	C		-0.0079	0.0003		4.1e-187	0.4477		-0.0115	0.0005		5.92e-137
rs4871905	8	23877534	STC1	C	G		-0.0049	0.0003		7.41e-72	0.4165		-0.0074	0.0005		1.75e-56
rs4930319	11	65787987	OVOL1	C	G		-0.0034	0.0003		5.04e-33	0.3516		-0.0055	0.0005		1.26e-29
rs4945268	11	78326890	GAB2	T	C		-0.0024	0.0004		4.21e-11	0.84		0.0013	0.0006		0.04192	TRUE
rs4946932	6	108653543	FOXO3	A	C		0.0028	0.0003		4.22e-21	0.3022		0.0024	0.0005		2.66e-06
rs4952818	2	46309917	EPAS1	T	C		0.0016	0.0003		1.96e-09	0.5176		0.0012	0.0005		0.008506
rs4952981	2	43201512	ZFP36L2	T	C		-0.0027	0.0003		9.05e-23	0.5041		-0.0024	0.0005		2.84e-07
rs4965044	15	97820299	ARRDC4	A	G		-0.0016	0.0003		1.02e-08	0.608		-0.0014	0.0005		0.002676
rs4971092	1	155143946	KRTCAP2	T	C		-0.0027	0.0004		1.02e-10	0.8799		-0.0045	0.0007		3.11e-10
rs4980865	12	209048	SLC6A12	T	C		-0.0016	0.0003		1.66e-08	0.4731		-0.0007	0.0005		0.1523	TRUE
rs511893	16	88924533	CBFA2T3	T	G		0.0017	0.0003		4.83e-09	0.5794		0.0009	0.0005		0.05626	TRUE
rs514595	1	45571288	AKR1A1	T	C		-0.0035	0.0004		3.09e-21	0.1546		-0.0044	0.0006		2.06e-12
rs522611	6	108714193	FOXO3	A	G		0.0021	0.0004		1.85e-09	0.7986		0.0018	0.0006		0.00202
rs550057	9	136146597	ABO	T	C		0.0025	0.0003		3.05e-16	0.2572		-0.0001	0.0005		0.785	TRUE
rs55678693	19	3951569	DAPK3	T	C		-0.0024	0.0004		1.25e-08	0.1327		-0.0003	0.0007		0.6509	TRUE
rs55722796	17	39455833	MED1	T	C		-0.0057	0.0003		9.47e-74	0.7487		-0.0009	0.0005		0.1045	TRUE
rs55743020	19	38188233	ZNF607	T	G		-0.0034	0.0003		1.31e-34	0.6226		-0.0039	0.0005		8.65e-17
rs55842281	11	15879946	SOX6	A	G		-0.0023	0.0003		6.85e-16	0.3576		-0.0023	0.0005		1.5e-06
rs55924910	2	101729364	TBC1D8	C	G		0.0026	0.0004		2.92e-12	0.8452		0.003	0.0006		2.16e-06
rs55957832	10	99926752	DNMBP	C	G		0.0035	0.0006		3.25e-08	0.9488		0.0005	0.001		0.626	TRUE
rs56034896	4	1010782	FGFRL1	T	C		-0.0017	0.0003		2.33e-09	0.4651		-0.0021	0.0005		9.14e-06
rs56043887	4	108784811	ETNPPL	T	C		-0.0021	0.0003		6.92e-15	0.5111		-0.0014	0.0005		0.001593
rs56065557	3	185354216	SENP2	C	G		-0.0032	0.0003		2.92e-27	0.3109		-0.0006	0.0005		0.2344	TRUE
rs56238214	11	69112447	TPCN2	T	C		0.005	0.0009		9.63e-09	0.97		0.008	0.0014		9.21e-09
rs56248930	4	76613285	SHROOM3	A	T		0.0018	0.0003		5.87e-09	0.721		0.0031	0.0005		2.52e-09
rs56255430	19	19367068	MAU2	A	C		0.0036	0.0005		6.93e-13	0.9181		0.0044	0.0008		1.39e-07
rs56261560	14	99750386	BCL11B	T	C		-0.0017	0.0003		1.18e-08	0.3466		-0.0026	0.0005		1.16e-07
rs57445665	1	117021122	CD58	A	G		0.0021	0.0003		3.35e-10	0.2055		0.0025	0.0006		1.33e-05
rs58117425	2	145681570	TEX41	A	G		-0.0019	0.0003		4.1e-09	0.2379		-0.0024	0.0005		1.02e-05
rs595086	18	32624667	MAPRE2	A	G		0.0016	0.0003		1.81e-08	0.3249		0.001	0.0005		0.03326
rs59646751	15	99276521	IGF1R	T	G		-0.0023	0.0003		1.02e-14	0.3102		-0.0057	0.0005		2.78e-30
rs59860440	7	101902605	CUX1	T	C		0.0022	0.0003		1.66e-13	0.33		0.0013	0.0005		0.01138
rs6010041	22	50448128	SBF1	A	G		-0.0022	0.0004		1.8e-08	0.1481		-0.0013	0.0006		0.04217
rs60133051	2	207474437	CREB1	T	C		-0.0023	0.0004		4.14e-08	0.1353		-0.0026	0.0007		0.000163
rs60503594	14	88408571	SPATA7	T	C		-0.0022	0.0003		6.21e-15	0.6616		NA	NA		NA	TRUE
rs6055748	20	8315317	PLCB1	A	G		-0.0018	0.0003		6.31e-10	0.6914		-0.0018	0.0005		0.000393
rs605613	12	3281638	TSPAN9	T	C		-0.0023	0.0003		1.48e-14	0.2934		0.0001	0.0005		0.8429	TRUE
rs60580012	17	45969808	SP2	T	C		-0.0019	0.0003		4.43e-11	0.334		-0.0017	0.0005		0.000681
rs60691990	12	20368269	LOC100506393	T	C		-0.0016	0.0003		2.64e-08	0.6633		-0.0018	0.0005		0.000315
rs6072329	20	41286875	ZHX3	A	G		0.0018	0.0003		8.72e-11	0.3959		0.001	0.0005		0.02717
rs6084180	20	2827661	TMEM239	T	C		-0.002	0.0003		1.34e-08	0.7954		-0.002	0.0006		0.000812
rs6123359	20	54098167	BCAS1	A	G		0.0032	0.0005		2.34e-12	0.8919		0.0049	0.0008		1.11e-10
rs6127099	20	54114863	CYP24A1	A	T		-0.0048	0.0003		3.83e-52	0.7204		-0.006	0.0005		2e-30
rs61311941	9	92285323	UNQ6494	A	G		-0.0029	0.0005		4.11e-08	0.9222		-0.0048	0.0009		4.43e-08
rs61327861	11	8040323	TUB	A	G		-0.0029	0.0004		1.17e-12	0.1331		-0.0028	0.0007		5.57e-05
rs61482805	9	139102317	QSOX2	C	G		-0.0021	0.0003		1.27e-12	0.6711		0.0006	0.0005		0.1907	TRUE
rs61546496	3	124706862	HEG1	A	C		-0.0017	0.0003		7.2e-09	0.3329		-0.0022	0.0005		7.6e-06
rs61685259	19	40300782	AKT2	T	G		0.0025	0.0004		2.78e-11	0.8505		0.0009	0.0006		0.1719	TRUE
rs61830291	1	221001142	LOC101929730	A	C		-0.004	0.0005		1.4e-17	0.9021		-0.0012	0.0008		0.1155	TRUE
rs62071986	17	44931399	WNT9B	T	C		-0.0042	0.0007		4.38e-09	0.041		-0.0046	0.0012		9.41e-05
rs62120440	19	18284302	JUND	A	G		-0.0017	0.0003		1.97e-10	0.5219		0.0007	0.0005		0.1089	TRUE
rs62187541	20	1359600	RP11-314N13.10	A	G		-0.0037	0.0005		1.23e-11	0.9318		-0.0043	0.0009		3.63e-06
rs62195072	2	233352233	DGKD	T	C		-0.0017	0.0003		4.43e-08	0.6782		-0.0007	0.0005		0.1353	TRUE
rs62292475	3	132718190	NPHP3,NPHP3-ACAD11	A	G		0.0024	0.0004		2.36e-08	0.8825		0.0012	0.0007		0.09249	TRUE
rs62325228	4	54318751	FIP1L1	T	G		0.0022	0.0004		1.4e-08	0.1449		0.002	0.0006		0.002313
rs62385693	5	132437982	C5orf56	T	C		-0.0025	0.0003		3.95e-13	0.8057		0.0005	0.0006		0.3779	TRUE
rs62394289	6	25848683	SLC17A3	A	G		0.0042	0.0004		1.06e-23	0.1184		0.0017	0.0007		0.01415
rs62432759	6	154537231	CNKSR3	A	G		-0.0023	0.0003		5.19e-12	0.781		-0.0022	0.0006		6.77e-05
rs62618693	11	32956492	QSER1	T	C		0.0038	0.0007		1.4e-08	0.0441		0.007	0.0011		2.47e-10
rs6433115	2	169334455	LRP2	T	C		-0.0026	0.0003		3.23e-14	0.79		-0.0023	0.0006		4.85e-05
rs6458868	6	52630153	GSTA2	T	C		-0.002	0.0003		5.18e-13	0.6471		-0.0031	0.0005		1.91e-10
rs6481598	10	29781798	SVIL	C	G		0.0021	0.0003		1.87e-10	0.7847		0.0019	0.0006		0.000626
rs6492982	15	41107753	INO80	T	C		-0.0034	0.0003		1.25e-34	0.5519		-0.0023	0.0005		5.5e-07
rs6501468	17	68431555	WIPI1	T	C		0.0027	0.0003		4.39e-16	0.2295		-0.0001	0.0005		0.9187	TRUE
rs6546861	2	73622734	ALMS1	T	C		0.0063	0.0003		3.74e-85	0.229		0.005	0.0005		3.39e-20
rs665731	11	114032484	ZBTB16	T	C		-0.0022	0.0004		6.2e-10	0.1851		-0.0026	0.0006		1.6e-05
rs6657811	1	109264661	CELSR2	A	T		0.0029	0.0004		2.93e-12	0.87		0.0001	0.0007		0.8509	TRUE
rs6660242	1	10785783	CASZ1	A	G		0.0017	0.0003		9.91e-09	0.6825		0.0015	0.0005		0.003823
rs66827546	5	133053268	HSPA4	A	G		-0.0025	0.0003		2.6e-15	0.2626		-0.0004	0.0005		0.4765	TRUE
rs6697844	1	172339098	DNM3	T	C		0.0017	0.0003		3.36e-10	0.4318		0.0028	0.0005		3.14e-09
rs6700683	1	171478706	PRRC2C	A	T		0.0021	0.0003		3.54e-14	0.4711		NA	NA		NA	TRUE
rs6708702	2	137074132	CXCR4	A	G		-0.0019	0.0003		4.61e-10	0.3019		-0.0017	0.0005		0.000813
rs6716446	2	134969618	MAP3K19	A	G		0.0018	0.0003		1.58e-08	0.7546		-0.0003	0.0005		0.5403	TRUE
rs6741055	2	182221921	PDE1A	C	G		0.0019	0.0003		2.66e-12	0.5103		0.0027	0.0005		3.26e-09
rs677413	15	45658717	RP11-96O20.4,SQRDL	T	C		-0.0022	0.0003		3.64e-15	0.5369		0.0001	0.0005		0.8189	TRUE
rs6780429	3	30708912	TGFBR2	A	C		-0.0018	0.0003		2.71e-11	0.5334		0.0003	0.0005		0.5362	TRUE
rs6782621	3	197112157	DLG1	T	C		0.0021	0.0003		4.57e-12	0.7221		0.0001	0.0005		0.8597	TRUE
rs6820004	4	52735258	DCUN1D4	C	G		-0.0019	0.0003		1.02e-09	0.2608		-0.001	0.0005		0.0635	TRUE
rs688540	1	48002447	FOXD2	A	G		-0.0025	0.0004		8.73e-10	0.8664		-0.004	0.0007		2.36e-09
rs6935207	6	160120141	SLC22A1	A	G		-0.0026	0.0003		4.65e-15	0.2234		-0.0005	0.0006		0.3802	TRUE
rs693906	6	31867387	SLC44A4	C	G		-0.004	0.0004		2.02e-25	0.1491		-0.007	0.0006		3.05e-28
rs6968865	7	17287269	AHR	A	T		-0.0026	0.0003		2.87e-20	0.3711		-0.0015	0.0005		0.001983
rs6976733	7	156321901	RNF32	A	C		0.0029	0.0004		2.01e-12	0.1265		0.0035	0.0007		3.84e-07
rs6985555	8	143823777	PUF60	T	C		0.002	0.0003		1.09e-10	0.2857		0.0021	0.0005		3.24e-05
rs700753	7	46753684	TNS3	C	G		0.0034	0.0003		2.3e-32	0.3435		0.0044	0.0005		5.13e-20
rs7012814	8	9315848	PPP1R3B	A	G		0.0029	0.0003		2.65e-26	0.4722		0.0007	0.0005		0.1331	TRUE
rs7019647	9	33893075	UBE2R2	A	G		0.0021	0.0003		1.85e-12	0.7347		0	0.0005		0.9645	TRUE
rs7084764	10	68200673	MYPN	A	G		0.0028	0.0003		2.79e-24	0.4975		0.0018	0.0005		9.95e-05
rs7088058	10	124149352	PLEKHA1	T	C		0.0015	0.0003		2.52e-08	0.4024		0.0016	0.0005		0.000506
rs7096715	10	80436193	FAM213A	T	C		-0.0019	0.0003		8.99e-12	0.4217		-0.0022	0.0005		1.74e-06
rs7117020	11	57732183	TMX2,TMX2-CTNND1	T	G		-0.0019	0.0003		4.1e-12	0.5545		-0.0012	0.0005		0.008854
rs7126281	11	69142755	TPCN2	C	G		-0.0023	0.0003		1.36e-14	0.7104		-0.0028	0.0005		4.41e-08
rs7135314	12	123994019	FAM101A,RP11-214K3.25,ZNF664	A	T		-0.0018	0.0003		1.21e-09	0.6677		-0.0015	0.0005		0.002451
rs71606723	4	115498457	UGT8	A	T		0.0024	0.0003		6.57e-14	0.7697		0.0012	0.0006		0.02405
rs7169629	15	85191274	WDR73	C	G		0.002	0.0003		1.08e-13	0.5203		0.0005	0.0005		0.2528	TRUE
rs7187776	16	28846324	TUFM	A	G		-0.0016	0.0003		2.37e-09	0.5938		0.0016	0.0005		0.000852	TRUE
rs7189301	16	20351760	UMOD	T	C		-0.0033	0.0004		1.55e-14	0.1189		-0.0041	0.0007		9.72e-09
rs7199123	16	84776178	USP10	A	T		0.0016	0.0003		3.4e-08	0.7001		0.0017	0.0005		0.000664
rs720989	6	44797798	SUPT3H	T	G		0.0021	0.0003		8.13e-10	0.8032		0.0031	0.0006		1.11e-07
rs7217845	17	59159539	PRR11	A	G		0.0018	0.0003		4.78e-10	0.3318		0.002	0.0005		4.72e-05
rs7247977	19	32867449	SLC7A9	T	C		-0.0049	0.0003		2.4e-71	0.6056		-0.0048	0.0005		3.19e-24
rs7252372	19	14062084	PALM3	C	G		-0.0017	0.0003		8.29e-09	0.4374		-0.0019	0.0005		3.83e-05
rs7259073	19	53357172	ZNF468	T	C		0.004	0.0006		6.44e-11	0.9304		0.0048	0.0009		3.42e-07
rs72629024	20	62152519	PPDPF	C	G		0.0036	0.0004		3.51e-18	0.8506		0.0019	0.0007		0.003989
rs72683923	14	50735947	L2HGDH	T	C		-0.0074	0.001		2.73e-13	0.9801		0.0028	0.0017		0.09157	TRUE
rs72797559	10	70326582	TET1	T	C		0.0024	0.0004		3.21e-09	0.8239		0.0012	0.0007		0.09291	TRUE
rs72801857	2	26054368	ASXL2	T	C		-0.0066	0.0008		6.32e-17	0.0317		-0.0073	0.0013		2.17e-08
rs72825121	17	39332376	FBXL20	T	C		0.0053	0.0009		1.17e-08	0.976		-0.0002	0.0014		0.9085	TRUE
rs7286581	22	19060412	DGCR2	A	T		0.0022	0.0004		6.35e-09	0.2004		0.001	0.0006		0.07654	TRUE
rs72868882	6	55779803	BMP5	T	G		-0.0034	0.0006		2.27e-09	0.0653		-0.0054	0.001		1.8e-08
rs72912510	6	90118764	RRAGD	A	G		-0.0026	0.0003		1.16e-13	0.204		-0.0036	0.0006		5.59e-10
rs73030850	6	159876786	MAS1	A	G		0.0023	0.0004		4.66e-08	0.1198		-0.0003	0.0007		0.7123	TRUE
rs7306790	12	52970230	KRT18	A	G		0.0015	0.0003		4.69e-08	0.5728		0.0013	0.0005		0.005593
rs7307046	12	47784411	HDAC7	A	G		-0.0016	0.0003		1.21e-08	0.4131		-0.001	0.0005		0.0334
rs73119035	3	64008290	PSMD6	A	G		0.0034	0.0004		4.04e-17	0.8668		0.0013	0.0007		0.05049	TRUE
rs73119306	12	57433199	INHBC	A	G		-0.0031	0.0003		7.04e-23	0.7547		-0.0047	0.0005		2.21e-18
rs7324484	13	48648079	MED4	A	G		0.0022	0.0003		1.57e-14	0.6596		0.0032	0.0005		3.46e-11
rs73245338	8	30429227	RBPMS	T	G		0.0034	0.0006		1.07e-09	0.0645		0.0027	0.0009		0.003683
rs7326821	13	96068204	CLDN10	A	G		0.0023	0.0004		2.12e-10	0.8264		0.0048	0.0006		2.99e-15
rs7334967	13	74151960	KLF12	T	C		0.002	0.0003		5.77e-09	0.8104		0.0015	0.0006		0.008648
rs736820	20	43034016	HNF4A	A	G		-0.0018	0.0003		1.03e-10	0.3742		-0.0011	0.0005		0.02369
rs737092	20	57415349	RBM38	T	C		0.002	0.0003		2.92e-13	0.5115		0.0014	0.0005		0.001927
rs73985234	17	39950291	GSDMA	A	C		0.003	0.0005		2.56e-08	0.9278		0.0022	0.0009		0.01687
rs74063828	1	27493654	WASF2	C	G		-0.0029	0.0005		1.4e-09	0.0883		-0.0019	0.0008		0.02205
rs740755	17	61419436	TBX2	C	G		-0.0023	0.0003		8.91e-13	0.2457		-0.0019	0.0005		0.000354
rs7458839	7	127855744	SND1	T	C		0.0023	0.0003		3.17e-15	0.2931		0.0041	0.0005		5.58e-16
rs74884652	11	119005842	CCDC84	T	C		-0.0022	0.0004		3.09e-08	0.8663		-0.0022	0.0007		0.001001
rs7492724	14	37973353	MIPOL1	A	G		0.002	0.0003		7.29e-12	0.7082		0.0026	0.0005		2.57e-07
rs749319	7	151101893	AGAP3	A	G		-0.0017	0.0003		5.47e-09	0.3097		-0.0021	0.0005		4.28e-05
rs74938741	2	169123073	LRP2	A	G		0.0047	0.0008		3.02e-09	0.035		0.0011	0.0013		0.3769	TRUE
rs750714	3	126185845	ALDH1L1	A	G		-0.0019	0.0003		6.76e-12	0.4238		0.0001	0.0005		0.8278	TRUE
rs75094798	7	129909960	UBE2H	A	T		0.004	0.0005		7.21e-16	0.0935		0.0031	0.0008		7.81e-05
rs7514579	1	94051350	BCAR3	A	C		-0.0026	0.0003		5.25e-15	0.7688		-0.0028	0.0005		3.02e-07
rs7515150	1	18481562	KLHDC7A	C	G		0.0032	0.0004		8.89e-15	0.1287		0.0033	0.0007		2.36e-06
rs7516435	1	15542197	DNAJC16	A	G		0.0031	0.0003		5.06e-26	0.6884		0.0029	0.0005		3.16e-09
rs75248620	11	9909127	SBF2	A	G		0.0036	0.0005		1.63e-12	0.0819		0.0016	0.0008		0.06327	TRUE
rs7535253	1	214744893	PTPN14	T	C		0.0025	0.0003		4.69e-14	0.2101		0.0021	0.0006		0.000265
rs7536433	1	78023173	AK5	T	C		0.0025	0.0003		1.88e-13	0.2111		0.0031	0.0006		3.01e-08
rs75501914	4	3448054	HGFAC	A	G		0.0033	0.0006		1.12e-08	0.0656		0	0.0009		0.9962	TRUE
rs75510884	16	2111795	PKD1	A	G		-0.0029	0.0005		6.77e-09	0.0957		-0.0004	0.0008		0.6044	TRUE
rs7565830	2	158954179	TANC1	A	G		-0.0018	0.0003		2.81e-09	0.7246		-0.0023	0.0005		8.21e-06
rs75762834	20	54143008	CYP24A1	T	C		-0.0055	0.0008		3.39e-11	0.0309		-0.0061	0.0014		2.69e-05
rs76027714	5	53275370	ARL15	A	G		0.0051	0.0005		1.09e-22	0.9231		0.0027	0.0009		0.00234
rs76273615	3	169092038	MECOM	A	G		0.003	0.0004		1.81e-13	0.8691		0.0039	0.0007		2.18e-08
rs76578497	17	19405455	RNF112	T	G		0.0121	0.0011		1.65e-29	0.9809		-0.0008	0.0017		0.6617	TRUE
rs7667050	4	23811486	PPARGC1A	T	C		0.0019	0.0003		4.09e-12	0.4692		0.0012	0.0005		0.007738
rs76756178	6	25759697	SLC17A4	T	C		-0.0053	0.0009		2.63e-09	0.0249		-0.0028	0.0015		0.06059	TRUE
rs76763527	6	160306767	SLC22A2	A	G		-0.0068	0.0011		2.17e-09	0.9821		-0.0025	0.0018		0.1683	TRUE
rs77257036	1	150476186	TARS2	T	C		0.0018	0.0003		2.22e-08	0.3675		0.0014	0.0005		0.005274
rs7727632	5	91313192	ARRDC3	T	C		-0.0025	0.0004		3.21e-08	0.1044		-0.0007	0.0007		0.3548	TRUE
rs7740107	6	130374461	L3MBTL3	A	T		0.0029	0.0003		7.19e-22	0.738		0.0016	0.0005		0.002221
rs7744658	6	160455324	SLC22A3	A	G		-0.0024	0.0004		2.68e-09	0.8687		-0.0015	0.0007		0.03167
rs77770952	1	56458803	PLPP3	C	G		-0.0046	0.0007		2.44e-10	0.0378		-0.0038	0.0012		0.001096
rs77924615	16	20392332	PDILT	A	G		0.0106	0.0003		2.15e-200	0.1984		0.012	0.0006		6.29e-94
rs78054198	18	21489738	GREB1L	T	G		0.0022	0.0004		4.82e-08	0.1399		0.0011	0.0007		0.09471	TRUE
rs78444298	1	184672098	EDEM3	A	G		-0.012	0.001		4.44e-31	0.0193		-0.0079	0.0017		2.55e-06
rs784503	3	39197731	CSRNP1	A	G		-0.002	0.0003		4.82e-10	0.2426		-0.0014	0.0005		0.0103
rs78660602	5	68748067	SLC30A5	A	G		-0.0055	0.0005		2.57e-31	0.9066		-0.0028	0.0008		0.000507
rs79346194	8	119874246	DEPTOR	A	G		-0.0021	0.0003		7.07e-13	0.6921		-0.0023	0.0005		2.43e-06
rs793489	3	99778264	COL8A1	T	G		-0.0016	0.0003		2.73e-08	0.665		0	0.0005		0.9589	TRUE
rs7966357	12	50816055	ATF1	C	G		0.0019	0.0003		4.22e-11	0.6513		0.0013	0.0005		0.008184
rs79760705	5	54002886	ARL15	T	G		0.0062	0.0004		1.08e-46	0.1115		0.0048	0.0007		4.56e-11
rs7983636	13	27749313	USP12-AS2	A	G		0.0032	0.0005		6.55e-10	0.0758		0.0009	0.0009		0.2756	TRUE
rs79865452	22	50795620	PPP6R2	A	G		-0.0071	0.001		1.47e-12	0.9786		-0.0051	0.0016		0.001438
rs79926430	18	44772488	SETBP1	T	C		0.0029	0.0005		2.91e-08	0.074		-0.0002	0.0009		0.7994	TRUE
rs8003798	14	93097935	ITPK1	A	G		0.002	0.0003		8.22e-09	0.1974		0.0025	0.0006		1.18e-05
rs80120242	3	132516500	DNAJC13	A	T		-0.004	0.0006		5.37e-10	0.943		-0.0024	0.001		0.02133
rs8026743	15	38937539	C15orf53	A	G		0.0016	0.0003		1.87e-08	0.3716		0.0022	0.0005		3.99e-06
rs80282103	10	899071	LARP4B	A	T		0.0083	0.0005		2.61e-62	0.9181		0.0087	0.0008		2.38e-25
rs8028766	15	75988462	NRG4	T	C		0.0095	0.0009		4.22e-28	0.0257		0.0118	0.0015		6.48e-16
rs8046044	16	71836305	ATXN1L	C	G		0.0017	0.0003		3.22e-08	0.2776		0.0009	0.0005		0.06996	TRUE
rs8059661	16	20425741	ACSM5	C	G		0.0019	0.0003		4.44e-10	0.6774		0.0023	0.0005		5.52e-06
rs807624	2	15782471	DDX1	T	G		0.0036	0.0003		3.09e-37	0.3489		0.0054	0.0005		4.74e-29
rs8096658	18	77156537	NFATC1	C	G		0.0052	0.0003		6.4e-71	0.5114		0.0039	0.0005		1.25e-16
rs8114689	20	57476890	GNAS	A	G		0.0021	0.0003		2.99e-12	0.6193		0.0032	0.0005		2.25e-11
rs8118848	20	63830219	ZBTB46	A	G		0.0021	0.0003		1.1e-10	0.2386		0.003	0.0005		3.96e-08
rs833805	6	44062274	MRPL14	A	G		0.0036	0.0005		2.32e-14	0.1129		0.0055	0.0008		3.38e-13
rs836968	12	50267335	FAIM2	T	C		0.0017	0.0003		4.66e-08	0.2751		0.004	0.0005		1.47e-14
rs863678	2	176109376	HOXD10,HOXD11	T	G		-0.0032	0.0003		1.67e-27	0.6414		-0.0049	0.0005		2.27e-23
rs881858	6	43806609	LINC01512	A	G		-0.0055	0.0003		4.04e-77	0.6967		-0.0067	0.0005		1.54e-41
rs883870	7	156505255	RNF32	T	C		-0.0018	0.0003		8.92e-11	0.5841		-0.0022	0.0005		3.88e-06
rs8866	17	67377863	PITPNC1	C	G		-0.0017	0.0003		1.93e-09	0.6044		-0.0012	0.0005		0.01333
rs893929	4	143266227	USP38	A	G		0.002	0.0003		9.86e-13	0.4572		0.0035	0.0005		7.52e-14
rs908945	8	119977828	DEPTOR	T	C		0.0019	0.0003		1.17e-09	0.7435		0.0025	0.0005		2.79e-06
rs913987	9	127866860	AK1	T	G		-0.002	0.0004		3.82e-08	0.1816		-0.0024	0.0006		0.000109
rs929826	5	53454054	FST	C	G		0.0016	0.0003		1.64e-08	0.5865		0.0002	0.0005		0.6833	TRUE
rs9373056	6	133476070	EYA4	T	C		0.0029	0.0003		2.1e-23	0.32		-0.0005	0.0005		0.3193	TRUE
rs9394971	6	43864775	VEGFA	A	G		0.0024	0.0004		1.67e-08	0.8617		0.0033	0.0007		1.02e-06
rs9397738	6	154986664	SCAF8	A	G		0.0029	0.0004		1.31e-13	0.8588		0.0035	0.0007		1.18e-07
rs941352	2	54347207	C2orf73	A	C		0.0027	0.0004		4.94e-14	0.796		0.003	0.0006		1.77e-07
rs943347	10	95518366	SORBS1	T	C		0.0024	0.0003		2.9e-12	0.8033		0.0026	0.0006		8.13e-06
rs9465741	6	20428432	E2F3	A	C		0.0023	0.0003		1.92e-16	0.5438		0.0027	0.0005		5.8e-09
rs9469775	6	34367314	NUDT3,RPS10-NUDT3	T	C		-0.0022	0.0003		5.02e-11	0.2008		-0.0003	0.0006		0.5503	TRUE
rs9471629	6	41696490	TFEB	T	C		0.0017	0.0003		7.96e-10	0.4373		0.0023	0.0005		1e-06
rs950965	2	66668309	MEIS1	A	G		-0.0018	0.0003		6.61e-10	0.341		-0.0033	0.0005		1.07e-11
rs952151	11	121787804	SORL1	A	G		-0.0023	0.0003		3.86e-13	0.2341		-0.0024	0.0005		5.9e-06
rs9521720	13	110365662	COL4A2	C	G		-0.0021	0.0003		1.17e-13	0.4005		-0.0023	0.0005		8.57e-07
rs9543208	13	73042025	KLF5	T	C		-0.0023	0.0004		1.28e-10	0.1845		-0.0004	0.0006		0.5191	TRUE
rs956006	15	62808539	MGC15885	T	C		0.0018	0.0003		1.19e-09	0.3332		0.0012	0.0005		0.01411
rs967532	4	127239275	INTU	A	G		-0.0019	0.0003		1.5e-11	0.6281		-0.0025	0.0005		1.31e-07
rs9812062	3	142118385	TFDP2	A	C		0.0027	0.0003		7.68e-16	0.7786		0.0016	0.0006		0.004992
rs9823161	3	193811168	HES1	A	G		0.0025	0.0003		4.35e-15	0.6871		0.0036	0.0005		4.95e-13
rs9868185	3	121938746	SLC15A2	A	G		0.0029	0.0003		3.86e-26	0.5316		0.0036	0.0005		2.75e-15
rs9894634	17	1967501	SMG6	T	C		-0.0019	0.0003		2.84e-12	0.6003		-0.0014	0.0005		0.002149
rs9905761	17	61161898	BCAS3	T	C		0.006	0.0003		5.77e-67	0.1878		0.0059	0.0006		1.18e-23
rs9925773	16	68278961	SLC7A6	A	G		-0.0028	0.0003		1.04e-18	0.2721		-0.0003	0.0005		0.5107	TRUE
rs9932625	16	51735746	LOC101927364	A	G		-0.0033	0.0003		4.66e-25	0.2295		-0.0046	0.0005		2.76e-17
rs9943067	1	182975102	LAMC1	T	C		-0.002	0.0003		7.02e-12	0.4173		-0.0022	0.0005		2.21e-06
rs9945126	18	48943592	SMAD7	C	G		-0.0021	0.0003		9.06e-14	0.4665		-0.0016	0.0005		0.00067
rs9949598	18	79993037	TXNL4A	A	G		0.002	0.0004		2.53e-08	0.8361		0.0009	0.0006		0.1482	TRUE
rs9960465	18	61691986	RNF152	T	C		0.0035	0.0003		2.36e-26	0.2085		-0.0008	0.0006		0.1479	TRUE

## Sheet: Supplement Table 3
Supplement Table 3 Index SNPs significantly associated with potential confounders of eGFR-cr in summary-level data-based MR when Genetically predicted COVID-19 used as exposure
snp	EA	OA	trait	ancestry	beta	se	pval	dataset
rs142770866	A	G	Arm fat-free mass left	European	0.01303	0.002777	2.71e-06	Neale-B_UKBB_EUR_2017
rs41264915	A	G	Arm fat-free mass left	European	-0.01746	0.002447	9.85e-13	Neale-B_UKBB_EUR_2017
rs550057	C	T	Diastolic blood pressure	European	0.01628	0.002816	7.47e-09	Neale-B_UKBB_EUR_2017
rs1498399	A	G	Arm fat mass left	European	-0.01675	0.002432	5.6e-12	Neale-B_UKBB_EUR_2017
rs1634761	T	C	Arm fat-free mass left	European	-0.01218	0.001544	3.16e-15	Neale-B_UKBB_EUR_2017
rs11264339	C	T	Arm fat mass left	European	0.01066	0.00238	7.58e-06	Neale-B_UKBB_EUR_2017
rs554833	C	T	Arm fat-free mass left	European	0.007536	0.001658	5.51e-06	Neale-B_UKBB_EUR_2017
rs62056905	A	G	Arm fat mass left	European	0.03023	0.00397	2.63e-14	Neale-B_UKBB_EUR_2017
rs550057	C	T	Arm fat mass left	European	-0.0122	0.002107	6.98e-09	Neale-B_UKBB_EUR_2017

## Sheet: Supplement Table 4
Supplemental Table 4. Genetic instruments for log-transformed eGFR based on cystatin C levels.
						Exposure
Basic information						log-transformed eGFR (cystatin C)					log-transformed eGFR (creatinine)					Blood urea nitrogen					Variant filter
																					Irrelevant, weak association with alternate kidney function marker)
RSID	chr	pos (b37)	Gene	effect allele	other allele	eaf	beta	se	pval	sample size	eaf	beta	se	pval	sample size	eaf	beta	se	pval	sample size
rs10015716	4	95548550	PDLIM5	G	A	0.6448	-0.0015	0.0005	0.00127	460826	0.3578	-0.0015	0.0003	7.01e-09	1158670	0.6429	0.0007	0.0005	0.19	809561
rs10035662	5	90225416	ADGRV1	C	A	0.6713	-0.0012	0.0005	0.01474	460826	0.3196	-0.0015	0.0003	3.05e-09	1145780	0.6834	0.0007	0.0005	0.196	835094
rs10040082	5	44865854	MRPS30	C	T	0.378	-0.0013	0.0005	0.004849	460826	0.6104	-0.0018	0.0003	8.87e-12	1102830	0.3993	0.0026	0.0005	1.37e-07	805066
rs1004441	2	12085795	LOC100506457	G	A	0.7478	-0.0019	0.0005	0.000438	460826	0.2509	-0.0018	0.0003	3.07e-11	1201730	0.7528	-0.0004	0.0006	0.4943	852479
rs10111039	8	86396656	CA2	G	A	0.5855	-0.0008	0.0005	0.08943	460826	0.4263	-0.0015	0.0003	1.33e-08	1196300	0.5608	-0.0007	0.0005	0.1444	851729	TRUE
rs10142359	14	73884540	NUMB	G	A	0.5079	-0.002	0.0005	1.52e-05	460826	0.5083	-0.0021	0.0003	1.85e-16	1201880	0.4905	0.0001	0.0005	0.8277	852635
rs10151563	14	31721103	HEATR5A	A	G	0.6137	-0.0022	0.0005	2.02e-06	460826	0.6208	-0.0018	0.0003	1.09e-12	1201700	0.624	0.0014	0.0005	0.005893	852452
rs10182296	2	152371733	NEB	G	A	0.6288	-0.0007	0.0005	0.1192	460826	0.3599	-0.002	0.0003	9.22e-15	1201830	0.6414	0.0001	0.0005	0.9092	852581	TRUE
rs10206899	2	73900900	ALMS1P1	T	C	0.7777	-0.0051	0.0006	2.62e-20	460826	0.7745	-0.0063	0.0003	3.32e-84	1040520	0.7727	0.0034	0.0006	7e-08	704884
rs10224210	7	151413194	PRKAG2	C	T	0.7224	-0.0092	0.0005	2.04e-72	460826	0.2773	-0.0078	0.0003	1.57e-139	978562	0.7202	0.0127	0.0006	9.13e-97	648247
rs10241879	7	26577894	KIAA0087	T	A	0.6053	-0.0026	0.0005	3.75e-08	460826	0.3829	-0.0017	0.0003	2.61e-11	1201780	0.6218	0.0015	0.0005	0.002283	852532
rs10283362	8	134332960	NDRG1	C	T	0.1588	-0.0027	0.0006	1.85e-05	460826	0.8416	-0.0021	0.0003	4.94e-10	1159120	0.1576	0.0025	0.0007	0.000327	810011
rs1041606	20	14677788	MACROD2	T	C	0.2473	-0.0013	0.0005	0.01787	460826	0.2407	-0.0018	0.0003	8.7e-09	1198730	0.2394	0.002	0.0006	0.000807	850688
rs10419627	19	13036677	FARSA	A	G	0.5874	0.0004	0.0005	0.399	459184	0.6049	-0.0017	0.0003	3.2e-11	1195450	0.6047	0	0.0005	0.9485	852387	TRUE
rs1042752	11	111223111	POU2AF1	G	A	0.5428	-0.0032	0.0005	6.09e-12	460826	0.4399	-0.0018	0.0003	4.49e-12	1200940	0.5667	-0.0019	0.0005	8.76e-05	851687
rs10439970	3	186433932	KNG1	G	T	0.684	-0.0035	0.0005	7.24e-13	460826	0.3178	-0.003	0.0003	2.42e-29	1198020	0.6829	0.0023	0.0005	6.94e-06	852671
rs10445262	17	4943176	SLC52A1	A	G	0.7564	-0.0012	0.0005	0.02527	460826	0.6975	-0.0015	0.0003	1.89e-08	1196300	0.7	0.0012	0.0006	0.0276	851729
rs10447437	6	126258892	NCOA7	A	G	0.5477	-0.0014	0.0005	0.003152	460826	0.5325	-0.0015	0.0003	1.68e-09	1148220	0.5319	0.0011	0.0005	0.02803	800550
rs1047891	2	211540507	CPS1	A	C	0.3137	0.0039	0.0005	3.4e-15	460826	0.3044	-0.007	0.0003	4.91e-116	1158670	0.302	-0.0071	0.0005	2.77e-40	809561	TRUE
rs1050816	2	220358198	SPEG	C	T	0.3308	-0.001	0.0005	0.0365	460826	0.6703	-0.0031	0.0003	7.74e-32	1195800	0.334	0.0009	0.0005	0.08555	851228
rs10746942	9	71434465	PIP5K1B	G	A	0.6236	-0.0042	0.0005	1.04e-18	460826	0.3679	-0.0047	0.0003	1.64e-72	1187900	0.634	0.0034	0.0005	1.04e-11	838648
rs1075472	14	93108131	RIN3	G	A	0.814	0.001	0.0006	0.09149	460826	0.1847	-0.0027	0.0003	6.63e-16	1035330	0.8133	0.0025	0.0007	0.000263	703536
rs10769264	11	47423340	SLC39A13	T	C	0.385	-0.0026	0.0005	4.5e-08	460826	0.3726	-0.0023	0.0003	1.05e-19	1201300	0.3722	0.0035	0.0005	1.15e-12	852537
rs10790454	11	121590615	SORL1	C	A	0.7322	-0.0021	0.0005	6.97e-05	460826	0.2608	-0.0021	0.0003	5e-15	1201870	0.7347	0.0034	0.0006	1.55e-09	852623
rs10797427	1	2060732	PRKCZ	C	T	0.5946	-0.0021	0.0005	7.8e-06	460826	0.3956	-0.0017	0.0003	2.57e-11	1150150	0.6028	0.0008	0.0005	0.08547	804814
rs10821905	10	52646093	A1CF	G	A	0.1794	-0.0041	0.0006	1.25e-11	460826	0.8201	-0.0043	0.0003	3.85e-37	1196300	0.1761	0.0025	0.0007	0.000185	851729
rs10821944	10	63785089	ARID5B	G	T	0.7265	-0.0014	0.0005	0.005799	460825	0.2882	-0.002	0.0003	1.95e-13	1199640	0.7109	0.0032	0.0005	9.12e-10	851605
rs10824855	10	51779449	FAM21EP	G	A	0.4484	-0.0013	0.0005	0.005844	454011	0.5525	-0.0018	0.0003	1.76e-09	837675	0.45	0.0003	0.0006	0.6033	586451
rs1082710	12	67729219	CAND1	T	G	0.3513	-0.0015	0.0005	0.002046	460826	0.3931	-0.0016	0.0003	2.21e-09	1201830	0.3949	-0.0004	0.0005	0.4286	852584
rs10827421	10	35059666	PARD3	T	C	0.4639	-0.0009	0.0005	0.04414	460826	0.4439	-0.0018	0.0003	6.16e-12	1159620	0.4401	0.0013	0.0005	0.01106	810512
rs10850001	12	112553032	NAA25	A	T	0.4315	-0.0088	0.0005	5.68e-78	460826	0.4535	-0.0017	0.0003	1.11e-10	1155920	0.4571	0.0016	0.0005	0.001572	808752
rs10851885	15	76304503	NRG4	G	A	0.7488	-0.0065	0.0005	2.21e-34	460826	0.2485	-0.0056	0.0003	4e-69	1030720	0.7489	0.0092	0.0006	4.06e-51	700969
rs10857147	4	81181072	FGF5	A	T	0.7112	-0.0029	0.0005	9.44e-09	460826	0.7039	-0.0033	0.0003	3.64e-36	1159620	0.7098	0.0029	0.0005	7e-08	810512
rs10866705	5	176801131	RGS14	C	A	0.7551	-0.0079	0.0005	7.93e-49	460825	0.2606	-0.0063	0.0003	2.24e-120	1186370	0.7443	0.0053	0.0006	2.99e-21	843172
rs1087289	6	24237130	DCDC2	G	T	0.6034	-0.0028	0.0005	4.68e-09	460826	0.4121	-0.0018	0.0003	2.9e-12	1062490	0.5886	0.0023	0.0005	1.44e-05	768278
rs10878301	12	65964357	LOC100507065	A	T	0.7075	-0.0009	0.0005	0.07087	460826	0.6879	-0.0016	0.0003	4.59e-09	1201720	0.6751	-0.0003	0.0005	0.6075	852478	TRUE
rs10892358	11	119255795	USP2-AS1	G	A	0.5547	-0.0012	0.0005	0.008208	460825	0.426	-0.0016	0.0003	2.13e-10	1148900	0.5741	0.0004	0.0005	0.4153	801003
rs10934753	3	125906179	ALDH1L1-AS2	A	G	0.4139	0.0001	0.0005	0.8215	460826	0.4081	-0.002	0.0003	4.92e-15	1201920	0.4021	0.0003	0.0005	0.6009	852675	TRUE
rs11057413	12	124489162	ZNF664,ZNF664-FAM101A	A	G	0.6674	-0.0015	0.0005	0.002001	460826	0.6759	-0.0018	0.0003	1.93e-09	909512	0.6797	-0.0004	0.0006	0.443	755581
rs11062102	12	348785	SLC6A13	C	T	0.3477	-0.0005	0.0005	0.2865	460826	0.6202	-0.004	0.0003	9.39e-53	1201680	0.388	0.0019	0.0005	0.000198	852430
rs11063202	12	4593690	C12orf4	G	A	0.8799	-0.0015	0.0007	0.02903	460826	0.1214	-0.0026	0.0004	3.19e-10	1200960	0.8781	0.0014	0.0008	0.07854	852296
rs11071738	15	63580155	APH1B	T	C	0.5324	-0.0038	0.0005	3.04e-16	460826	0.5497	-0.0025	0.0003	1.59e-23	1201590	0.5563	0.0022	0.0005	4.67e-06	852344
rs11080660	18	13484179	LDLRAD4	A	G	0.5577	-0.0007	0.0005	0.1436	460826	0.553	-0.0014	0.0003	3.63e-08	1159120	0.558	0.0002	0.0005	0.6321	810011	TRUE
rs11109717	12	78811781	NAV3	T	C	0.6977	-0.0025	0.0005	5.03e-07	460826	0.706	-0.0017	0.0003	2.71e-08	1199130	0.7124	0.002	0.0005	0.000246	852461
rs1111571	16	68363181	PRMT7	G	A	0.7194	-0.0006	0.0005	0.2403	460826	0.2762	-0.0026	0.0003	6.71e-22	1198390	0.7288	-0.0006	0.0005	0.2553	850363	TRUE
rs11123169	2	113967075	PSD4	C	T	0.6683	-0.0029	0.0005	3.73e-09	460826	0.3253	-0.0025	0.0003	2.73e-21	1195190	0.6775	0.0063	0.0005	2.09e-35	850634
rs11160318	14	96659919	BDKRB2	A	G	0.3188	-0.0022	0.0005	5.33e-06	460826	0.3649	-0.0017	0.0003	2.39e-10	1152940	0.3639	0.0014	0.0005	0.00878	809561
rs11170624	12	54030238	ATF7	G	T	0.172	-0.0017	0.0006	0.005417	460826	0.8149	-0.0024	0.0003	2.32e-12	1154640	0.1901	0.0008	0.0006	0.2091	849346
rs11176071	#N/A	#N/A	#N/A	A	G	0.1331	-0.0002	0.0007	0.7196	451330	0.1322	-0.0023	0.0004	5.35e-09	1088820	0.1304	0.0001	0.0008	0.8781	765490	TRUE
rs11202328	10	88845190	GLUD1	C	T	0.1355	-0.0008	0.0007	0.2352	460826	0.786	-0.0022	0.0004	5.89e-10	1201580	0.2212	-0.0001	0.0007	0.9177	852333	TRUE
rs11217554	#N/A	#N/A	#N/A	T	C	0.6294	0.0004	0.0005	0.3619	460826	0.6386	-0.0019	0.0003	7.32e-14	1201910	0.6409	0.0002	0.0005	0.705	852658	TRUE
rs11237450	11	78023356	GAB2	C	A	0.1653	0.0013	0.0006	0.04028	460826	0.789	-0.0026	0.0003	1.18e-14	1062090	0.2274	0.0017	0.0006	0.008425	768386
rs11243145	6	7131436	RREB1	A	G	0.6179	-0.0041	0.0005	1.57e-17	460826	0.6261	-0.003	0.0003	1.28e-23	1004250	0.6241	0.0031	0.0005	1.1e-08	668751
rs11290509	#N/A	#N/A	#N/A	T	C	0.0155	-0.0104	0.0019	4.76e-08	460826	0.0168	-0.0087	0.0012	2.85e-13	938492	0.0159	0.0116	0.0022	2.25e-07	644673
rs11344103	#N/A	#N/A	#N/A	T	C	0.1669	-0.006	0.0006	1.48e-22	460826	0.1644	-0.0031	0.0003	9.73e-20	1201690	0.1655	0.0031	0.0006	1.34e-06	852445
rs11557049	8	66692011	PDE7A	T	C	0.0655	-0.005	0.0009	9.3e-08	451330	0.0645	-0.0044	0.0006	8.97e-14	928656	0.0656	0.0067	0.0011	1.24e-09	660968
rs11581477	#N/A	#N/A	#N/A	A	G	0.0121	-0.0078	0.0021	0.000205	458306	0.0131	-0.0083	0.0013	4.22e-11	1011490	0.0122	0.0031	0.0024	0.206	686211
rs11613538	12	115759264	MED13L	T	G	0.7817	-0.0021	0.0006	0.00017	460826	0.7679	-0.0019	0.0003	2.96e-09	1159620	0.761	0.001	0.0006	0.0838	810512
rs11616030	12	12210001	BCL2L14	A	C	0.9158	-0.0048	0.0008	5.91e-09	460826	0.9119	-0.0039	0.0005	2.9e-16	994345	0.9126	0.0056	0.001	4.47e-09	658845
rs11646443	16	84270476	KCNG4	G	A	0.3352	0	0.0005	0.9527	460826	0.6653	-0.0017	0.0003	1.68e-08	1118420	0.3259	-0.0004	0.0006	0.4501	785449	TRUE
rs11673381	19	4506296	PLIN4	G	A	0.4733	-0.0015	0.0005	0.000848	459015	0.5081	-0.0014	0.0003	4.97e-08	1111820	0.4911	0.0009	0.0005	0.09743	776065
rs11676298	2	227291731	MIR5702	C	G	0.8117	-0.0017	0.0006	0.004369	460826	0.8144	-0.0023	0.0003	3.53e-12	1197380	0.8161	0.0003	0.0006	0.6854	852657
rs11725397	4	49019699	CWH43	C	G	0.2987	-0.0006	0.0005	0.2199	460826	0.3385	-0.0016	0.0003	1.28e-09	1200790	0.3467	0.0002	0.0005	0.635	852672	TRUE
rs11743174	5	148524820	ABLIM3	C	T	0.7297	-0.0022	0.0005	3.62e-05	460826	0.3046	-0.0018	0.0003	7.45e-11	1153280	0.6958	0.0017	0.0006	0.002942	804338
rs11745891	5	67741066	PIK3R1	C	T	0.8948	-0.0055	0.0007	8.01e-14	460826	0.1085	-0.0056	0.0004	8.63e-41	1042260	0.892	0.0048	0.0008	1.06e-08	703941
rs11768336	7	25791691	RNU6-16P	T	C	0.2595	-0.0041	0.0005	4.45e-15	460826	0.3245	-0.0022	0.0003	1.13e-16	1159620	0.3264	0.0001	0.0006	0.9054	810512
rs11773903	#N/A	#N/A	#N/A	T	G	0.0356	-0.0042	0.0013	0.000896	449148	0.0375	-0.0053	0.0008	2.77e-11	898624	0.0359	0.0008	0.0015	0.5724	638293
rs11786896	8	145018354	PLEC	T	C	0.0498	-0.0008	0.0011	0.4333	451330	0.0494	-0.006	0.0007	2.88e-19	958860	0.0494	0.0022	0.0013	0.07509	658270	TRUE
rs11791149	9	133504909	FUBP3	C	T	0.8134	-0.0018	0.0006	0.002269	460826	0.207	-0.002	0.0003	1.96e-09	1153890	0.7767	-0.0005	0.0006	0.3593	810512
rs1183394	1	54222571	NDC1	G	A	0.1167	-0.0032	0.0007	6.97e-06	460825	0.8715	-0.0024	0.0004	4.14e-09	1164050	0.1318	0.0019	0.0007	0.00925	827294
rs11856921	15	39278107	C15orf54	C	A	0.4251	-0.0035	0.0005	3.92e-14	460826	0.5867	-0.0027	0.0003	3.19e-25	1158520	0.4088	0.0017	0.0005	0.000626	809417
rs12024377	1	205537858	MFSD4A	G	A	0.371	-0.0018	0.0005	0.00015	460826	0.5964	-0.0017	0.0003	1.85e-11	1159620	0.4065	0.0021	0.0005	8.59e-05	810512
rs12037201	1	45941349	TESK2	T	G	0.2473	-0.0033	0.0005	4.55e-10	460826	0.2548	-0.0024	0.0003	4.49e-19	1200730	0.2563	0.0007	0.0006	0.2038	851477
rs12061708	1	18809916	KLHDC7A	A	G	0.3102	-0.0014	0.0005	0.005285	460826	0.2999	-0.0022	0.0003	2.74e-16	1197250	0.2968	0.0008	0.0005	0.1566	852680
rs12148121	15	67494922	AAGAB	C	T	0.7662	-0.0001	0.0005	0.8918	460826	0.2748	-0.0018	0.0003	2.6e-11	1200950	0.7213	0.0003	0.0006	0.6332	851700	TRUE
rs12148280	15	57775826	CGNL1	G	A	0.1005	-0.0051	0.0008	2.75e-11	460825	0.8947	-0.0028	0.0004	1.13e-10	1195800	0.1087	0.0028	0.0008	0.000467	851228
rs12152266	3	196911361	DLG1	T	C	0.2757	-0.0001	0.0005	0.8934	460826	0.308	-0.0019	0.0003	3.96e-12	1158180	0.3092	0.0004	0.0006	0.4199	810512	TRUE
rs12212034	6	51492862	PKHD1	T	C	0.3479	-0.0033	0.0005	1.1e-11	460826	0.3606	-0.0022	0.0003	4.08e-17	1158180	0.3621	-0.0007	0.0005	0.1398	810512
rs12432201	14	100771483	SLC25A29	C	T	0.6941	-0.0011	0.0005	0.02769	456193	0.3374	-0.002	0.0003	9.74e-15	1132600	0.6617	0.0014	0.0005	0.01235	791039
rs12436956	14	103852607	MARK3	T	G	0.287	0.0001	0.0005	0.8863	460826	0.323	-0.0015	0.0003	1.53e-08	1153890	0.3281	0.002	0.0005	9.21e-05	810512
rs12439429	15	49734634	FAM227B,FGF7	C	T	0.5349	-0.0005	0.0005	0.2887	460826	0.4513	-0.0015	0.0003	2.59e-09	1201750	0.5496	0.0007	0.0005	0.1555	852498	TRUE
rs12448902	16	28871191	SH2B1	C	G	0.6095	0.0016	0.0005	0.000703	457835	0.6184	-0.0017	0.0003	2.47e-11	1201640	0.6241	-0.0008	0.0005	0.1169	852392	TRUE
rs12449763	17	79527953	NPLOC4	A	T	0.7765	-0.0014	0.0006	0.01512	460826	0.7876	-0.0022	0.0003	2.92e-11	1159620	0.787	0.0025	0.0006	9.24e-05	810512
rs12450700	17	65368899	PITPNC1	T	G	0.6028	-0.0011	0.0005	0.01451	460826	0.6105	-0.0017	0.0003	2.83e-11	1159620	0.6119	0.0018	0.0005	0.000215	810512
rs12458009	18	59350507	LOC100996669	T	G	0.7703	0.0008	0.0006	0.1492	460825	0.7533	-0.0029	0.0003	1.51e-25	1192520	0.7473	-0.0022	0.0006	0.000149	849165	TRUE
rs12483377	21	46931109	COL18A1	A	G	0.0869	-0.0032	0.0008	8.29e-05	459014	0.0852	-0.0028	0.0005	4.57e-09	1148240	0.086	0.0031	0.0009	0.001141	818247
rs12544197	8	110107825	TRHR	A	G	0.4925	-0.0001	0.0005	0.8045	460826	0.4909	-0.0016	0.0003	3.69e-10	1155360	0.4953	-0.0002	0.0005	0.7457	807478	TRUE
rs12575164	11	128349430	ETS1	T	C	0.7833	-0.0004	0.0006	0.4182	460826	0.7849	-0.0021	0.0003	1.91e-10	1201410	0.7914	0.002	0.0006	0.001057	852163
rs1258179	10	50957514	OGDHL	A	G	0.4904	-0.0018	0.0005	6.54e-05	460826	0.5065	-0.002	0.0003	9.76e-16	1201750	0.5077	-0.0002	0.0005	0.6543	852503
rs1260326	2	27730940	GCKR	C	T	0.3949	-0.004	0.0005	2.81e-17	460824	0.5909	-0.005	0.0003	3.12e-84	1150400	0.4185	-0.0053	0.0005	1.01e-26	807178
rs12614953	2	43421461	ZFP36L2	T	C	0.5139	-0.0022	0.0005	1.43e-06	460826	0.4957	-0.0026	0.0003	4.79e-24	1159620	0.4919	0.0004	0.0005	0.4785	810512
rs12713261	2	54787340	SPTBN1	C	T	0.6476	-0.0031	0.0005	9.84e-11	460826	0.3402	-0.0024	0.0003	8.03e-20	1159620	0.6552	-0.0008	0.0005	0.1465	810512
rs12727107	1	199185297	LINC01222	G	A	0.5472	-0.0012	0.0005	0.00997	460826	0.4717	-0.0014	0.0003	2.07e-08	1200980	0.5252	0.0002	0.0005	0.6702	851729
rs12736457	1	113258293	PPM1J	G	C	0.8736	-0.0001	0.0007	0.917	460826	0.1295	-0.0057	0.0004	4.86e-45	1031540	0.8707	0.0009	0.0008	0.2334	699283	TRUE
rs1275609	12	76271183	PHLDA1	G	A	0.3269	-0.0015	0.0005	0.002603	460826	0.6385	-0.002	0.0003	1.18e-14	1158670	0.3634	0.0036	0.0005	3.24e-11	809561
rs12826808	12	15323380	RERG	A	T	0.7938	-0.0055	0.0006	5.68e-22	460826	0.7781	-0.0038	0.0003	4.54e-31	1201640	0.7665	0.0044	0.0006	1.04e-13	852385
rs12894354	14	102987884	ANKRD9	T	C	0.3526	-0.001	0.0005	0.0338	460826	0.3468	-0.0017	0.0003	2.98e-11	1150630	0.3425	0.0018	0.0005	0.000473	810512
rs12907511	15	78998061	LOC646938	G	C	0.241	-0.0023	0.0005	2.91e-05	460826	0.7128	-0.0018	0.0003	1.35e-10	1159620	0.2871	0.0013	0.0006	0.02418	810512
rs1294861	7	45257483	RAMP3	G	T	0.7954	-0.0013	0.0006	0.02458	460826	0.2549	-0.0018	0.0003	4.14e-08	1201870	0.7239	0.0013	0.0006	0.02725	852625
rs12950549	17	40496594	STAT3	G	A	0.6511	-0.0013	0.0005	0.00534	460826	0.3664	-0.0016	0.0003	1.39e-09	1201920	0.6335	0.0014	0.0005	0.004074	852675
rs13032786	2	148803672	MBD5	G	C	0.7004	-0.0029	0.0005	1.28e-08	460826	0.3229	-0.003	0.0003	1.37e-29	1159620	0.6814	0.0026	0.0005	2.59e-06	810512
rs13059257	3	195634993	TNK2	T	C	0.0291	-0.0046	0.0014	0.00069	459015	0.0294	-0.0053	0.0008	1.66e-10	974441	0.0298	0.01	0.0016	4.86e-10	644062
rs13064938	3	38440237	XYLB	C	T	0.3956	0	0.0005	0.9568	460826	0.5875	-0.0031	0.0003	1.22e-32	1201830	0.4157	0.0006	0.0005	0.212	852577	TRUE
rs13108218	4	3443931	HGFAC	G	A	0.387	-0.0001	0.0005	0.8173	457835	0.5955	-0.0018	0.0003	5.08e-12	1155350	0.4128	-0.0003	0.0005	0.6032	810011	TRUE
rs13140982	4	90278279	GPRIN3	G	A	0.287	-0.0005	0.0005	0.3596	460826	0.6607	-0.0016	0.0003	4.04e-09	1158670	0.3435	0.0025	0.0006	7.02e-06	809561
rs13157326	5	34504277	RAI14	A	G	0.4624	-0.0021	0.0005	5.66e-06	460826	0.4573	-0.0024	0.0003	1.55e-21	1162800	0.451	0.0046	0.0005	3.61e-21	851618
rs13159523	5	676962	TPPP	A	G	0.513	-0.0024	0.0005	2.68e-07	459184	0.5028	-0.0025	0.0003	1.11e-22	1105130	0.5048	0.0008	0.0005	0.1132	791847
rs1316739	12	93968256	SOCS2	A	G	0.2337	-0.0021	0.0005	0.000155	460826	0.2738	-0.0016	0.0003	4.01e-09	1159620	0.2773	0.0023	0.0006	6.73e-05	810512
rs1321917	9	119324929	ASTN2	C	G	0.4094	-0.0021	0.0005	6.18e-06	460826	0.4259	-0.0023	0.0003	4.95e-19	1201890	0.4301	0.0015	0.0005	0.002284	852639
rs13245051	7	113362799	PPP1R3A	A	G	0.4546	-0.0016	0.0005	0.000372	460826	0.4518	-0.0019	0.0003	2.27e-13	1030500	0.4503	0.0009	0.0005	0.07881	689782
rs132639	22	36543898	APOL3	A	T	0.18	-0.0017	0.0006	0.003774	460826	0.18	-0.0025	0.0003	8.83e-14	1193290	0.1832	0.0019	0.0007	0.006033	852069
rs1407040	20	57472174	GNAS	C	T	0.6569	-0.0033	0.0005	9.8e-12	460826	0.3312	-0.002	0.0003	1.93e-14	1197420	0.6654	0.0029	0.0005	1.04e-08	852654
rs14863564	#N/A	#N/A	#N/A	G	A	0.9123	-0.0049	0.0008	1.53e-09	460826	0.1008	-0.0038	0.0004	1.14e-18	1201930	0.9148	0.0045	0.0009	2.78e-07	852678
rs151245	18	24449049	AQP4-AS1	T	G	0.5996	-0.0029	0.0005	1.05e-09	460826	0.6069	-0.0022	0.0003	9.61e-18	1178820	0.6102	0.0031	0.0005	3.01e-10	835458
rs1519845	8	129916890	LINC00977	G	A	0.6213	-0.0007	0.0005	0.1598	460826	0.3755	-0.0017	0.0003	1.64e-11	1196300	0.622	0.0014	0.0005	0.006902	851729
rs1541939	11	5578434	OR52H1	T	G	0.7328	-0.0013	0.0005	0.0129	460826	0.6803	-0.0029	0.0003	3.25e-20	1062240	0.6731	0.0024	0.0006	7.92e-05	768020
rs154656	16	89708003	CHMP1A	A	T	0.4168	-0.0029	0.0005	8.16e-10	460826	0.4273	-0.0031	0.0003	1.73e-33	1193780	0.4226	-0.0017	0.0005	0.001252	852646
rs1548945	2	217665788	TNP1	C	T	0.4202	-0.0007	0.0005	0.1274	460826	0.5696	-0.0037	0.0003	3.26e-47	1157170	0.4361	0.0014	0.0005	0.004606	810512
rs166775	4	40420437	RBM47	T	C	0.7216	-0.0016	0.0005	0.0021	459184	0.6687	-0.0017	0.0003	1.65e-10	1148180	0.6676	0.0024	0.0006	1.01e-05	806468
rs16823029	2	170104938	LRP2	A	C	0.0813	-0.0058	0.0008	4.81e-12	460826	0.0824	-0.0053	0.0005	1.08e-27	1039920	0.0833	0.0024	0.001	0.01006	704284
rs16827879	2	232092301	ARMC9	T	C	0.2399	-0.0017	0.0005	0.002064	460826	0.2387	-0.0018	0.0003	3.72e-08	1159620	0.2384	0.0017	0.0006	0.003325	810512
rs16874052	4	23736523	PPARGC1A	A	G	0.9519	-0.0062	0.0011	1.17e-08	460826	0.9512	-0.0044	0.0006	1.34e-13	1201880	0.9516	0.0064	0.0011	1.64e-08	852635
rs16930370	12	3387697	TSPAN9	C	T	0.8267	-0.0012	0.0006	0.04197	460826	0.1713	-0.0042	0.0003	1.36e-34	1196300	0.8283	0.001	0.0006	0.1232	851729
rs17050272	2	121306440	LINC01101	A	G	0.4082	-0.0046	0.0005	2.89e-22	460826	0.4264	-0.0028	0.0003	7.08e-28	1190890	0.4181	0.0042	0.0005	3.08e-17	851729
rs1711667	10	131278410	MGMT	T	G	0.5856	-0.0022	0.0005	1.78e-06	460826	0.5974	-0.0017	0.0003	8.55e-11	1196300	0.6062	0.0003	0.0005	0.5406	851729
rs1713842	3	153786243	ARHGEF26-AS1	T	A	0.1442	-0.0033	0.0007	5.01e-07	460826	0.8579	-0.0024	0.0003	1.68e-11	1183200	0.1387	0.0037	0.0007	1.45e-07	845094
rs1719935	18	5586542	EPB41L3	G	A	0.5304	-0.0012	0.0005	0.007032	460826	0.451	-0.0026	0.0003	4.08e-24	1201720	0.5554	0	0.0005	0.9758	852474
rs17216707	20	52732362	CYP24A1	T	C	0.8119	-0.0066	0.0006	2.69e-28	460826	0.81	-0.0048	0.0003	6.88e-46	1146580	0.8174	0.0065	0.0007	7.71e-23	801991
rs1741177	14	35383219	IGBP1P1	A	G	0.6917	-0.0009	0.0005	0.08729	460826	0.7031	-0.0016	0.0003	8.82e-10	1156030	0.6997	0.001	0.0005	0.05375	808129	TRUE
rs17413465	1	55718708	MIR4422	C	A	0.1854	-0.0018	0.0006	0.002546	460826	0.8155	-0.0025	0.0003	1.15e-13	1039940	0.1864	0.0026	0.0007	0.000132	704297
rs17420882	1	100818728	CDC14A	G	T	0.7238	-0.0035	0.0005	1.16e-11	460826	0.2855	-0.0024	0.0003	5.06e-20	1196300	0.7127	0.0028	0.0005	2.24e-07	851729
rs17563	14	54417522	BMP4	G	A	0.4365	-0.0013	0.0005	0.00476	460826	0.5378	-0.0017	0.0003	4.29e-11	1153490	0.4679	0.0031	0.0005	2.4e-09	809060
rs1757915	1	56615809	PLPP3	G	A	0.3546	-0.0027	0.0005	1.11e-08	460825	0.6587	-0.0023	0.0003	1.66e-19	1192700	0.3428	0.0024	0.0005	6.86e-06	849346
rs17602729	1	115236057	AMPD1	G	A	0.1245	-0.0014	0.0007	0.04367	460826	0.8712	-0.0028	0.0004	2.34e-10	996165	0.1286	0.0002	0.0008	0.7701	703273
rs17638807	14	81875109	STON2	C	T	0.4555	-0.0007	0.0005	0.1617	460826	0.5238	-0.0016	0.0003	6.49e-10	1201590	0.4817	0.0007	0.0005	0.1303	852342	TRUE
rs17713396	2	227201	SH3YL1	T	C	0.3443	-0.004	0.0005	4.99e-17	460826	0.338	-0.0022	0.0003	1.61e-17	1200810	0.3317	0.0048	0.0005	2.63e-21	851570
rs1772976	6	2503335	GMDS-DT	C	T	0.5148	-0.0009	0.0005	0.05117	460826	0.5087	-0.0016	0.0003	1.42e-10	1159620	0.4851	0.001	0.0005	0.03384	810512
rs17730281	15	53907948	WDR72	G	A	0.2263	-0.0051	0.0005	1.93e-20	460826	0.747	-0.0043	0.0003	2.44e-54	1196300	0.2527	0.006	0.0006	1.53e-25	851729
rs1783827	11	57409538	MIR130A	A	G	0.563	-0.0013	0.0005	0.005383	460826	0.5799	-0.0019	0.0003	2.03e-13	1159620	0.5818	0	0.0005	0.983	810512
rs1800574	12	121416864	HNF1A	T	C	0.0287	-0.0031	0.0014	0.02351	460826	0.031	-0.0065	0.0008	8.82e-16	1026470	0.0307	0.0031	0.0016	0.04724	696461
rs1801251	2	233633460	GIGYF2,KCNJ13	G	A	0.3605	-0.0028	0.0005	6.5e-09	460826	0.6497	-0.0019	0.0003	7.73e-14	1192700	0.3534	0.0018	0.0005	0.000412	849339
rs1844334	2	179681330	TTN	C	T	0.3439	-0.0008	0.0005	0.08774	460826	0.6346	-0.002	0.0003	2.55e-14	1201880	0.3692	0.0016	0.0005	0.003462	852627
rs1851285	2	213125286	ERBB4	G	C	0.5253	-0.0019	0.0005	3.49e-05	460826	0.4933	-0.0015	0.0003	2.58e-09	1159620	0.499	0.0014	0.0005	0.004424	810512
rs18553810	#N/A	#N/A	#N/A	A	G	0.9891	0.0029	0.0023	0.2114	436765	0.9895	-0.0086	0.0014	1.34e-09	959897	0.9893	0.002	0.0027	0.4621	637372	TRUE
rs1857859	6	100894587	SIM1	G	A	0.2706	-0.001	0.0005	0.0512	460826	0.7062	-0.0018	0.0003	6.33e-11	1191260	0.2979	0.0025	0.0005	1.36e-06	849346
rs1858800	16	73024276	ZFHX3	C	T	0.3403	-0.0018	0.0005	0.000242	460826	0.6694	-0.0022	0.0003	7.09e-18	1191750	0.3318	-0.0012	0.0005	0.02154	848392
rs18735570	#N/A	#N/A	#N/A	G	C	0.9752	-0.0141	0.0015	6.19e-22	460826	0.0276	-0.0116	0.0009	4.16e-40	980431	0.9732	0.0155	0.0017	1.22e-19	649909
rs1887252	1	82957871	LOC101927498	C	G	0.6358	-0.0032	0.0005	1.77e-11	460826	0.6263	-0.0024	0.0003	6.08e-20	1201560	0.6239	0.0044	0.0005	1.31e-18	852310
rs1913641	8	76483239	HNF4G	T	G	0.4791	-0.0012	0.0005	0.006617	460826	0.4907	-0.0019	0.0003	2.78e-14	1201850	0.4922	0.0007	0.0005	0.1282	852601
rs2007458	22	30388706	MTMR3	A	G	0.5906	0.0001	0.0005	0.8257	460826	0.5688	-0.0021	0.0003	8.9e-17	1201910	0.5575	-0.0006	0.0005	0.2272	852664	TRUE
rs2034899	5	78316188	DMGDH	G	T	0.7158	-0.0013	0.0005	0.009733	460826	0.2755	-0.002	0.0003	6.94e-14	1201880	0.7219	0.0011	0.0005	0.04185	852631
rs2055873	5	126200982	MARCHF3	C	T	0.299	-0.0016	0.0005	0.002059	460825	0.7058	-0.0015	0.0003	1.01e-08	1185130	0.3002	0.001	0.0005	0.04768	841776
rs2068888	10	94839642	CYP26A1	A	G	0.4524	-0.0036	0.0005	1.45e-14	460826	0.4722	-0.0029	0.0003	2.59e-30	1192700	0.4753	0.0027	0.0005	2.31e-08	849346
rs2072379	16	3738887	TRAP1	T	C	0.6752	-0.0017	0.0005	0.000737	459184	0.6878	-0.0021	0.0003	3.14e-16	1151060	0.6859	0.0008	0.0005	0.1203	808573
rs2074292	17	43361491	MAP3K14	G	A	0.5497	-0.0018	0.0005	7.23e-05	460825	0.455	-0.0015	0.0003	9.59e-09	1119360	0.5464	0.0008	0.0005	0.1122	809524
rs2076668	20	33437621	GGT7	A	G	0.3754	-0.0008	0.0005	0.08408	460826	0.3687	-0.0037	0.0003	1.32e-46	1159130	0.3617	0.0014	0.0005	0.005701	810512
rs2095567	10	120248713	PRLHR	C	T	0.7642	-0.002	0.0005	0.000213	460826	0.2686	-0.0018	0.0003	1.73e-11	1159620	0.734	0	0.0006	0.9924	810512
rs2096551	8	102683600	GRHL2	C	G	0.3941	-0.002	0.0005	3.09e-05	460826	0.3962	-0.0016	0.0003	2.57e-10	1201600	0.395	0.0008	0.0005	0.1002	852350
rs2158812	7	41058349	LOC101928744	T	C	0.0257	-0.0023	0.0015	0.1251	460826	0.0709	-0.0052	0.0007	1.6e-14	1191940	0.071	-0.0005	0.0013	0.699	843660	TRUE
rs216364	9	33818257	UBE2R2	C	T	0.7283	0	0.0005	0.9295	460826	0.2701	-0.0021	0.0003	4.03e-15	1192700	0.7258	0.0017	0.0006	0.002009	849346
rs2185786	10	90232512	RNLS	T	C	0.6095	-0.0005	0.0005	0.2622	460826	0.6027	-0.0015	0.0003	2.29e-09	1201830	0.6035	0.0005	0.0005	0.347	852585	TRUE
rs2186797	11	70007770	ANO1	C	T	0.9339	0.0006	0.0009	0.4925	460826	0.064	-0.0031	0.0005	1.7e-08	977082	0.9318	0.0028	0.0011	0.009533	653516
rs219786	21	37831751	CLDN14	T	C	0.7855	-0.0032	0.0006	9.49e-09	460826	0.7871	-0.0026	0.0003	2.39e-15	1038970	0.7862	0.0066	0.0006	2.55e-25	703334
rs223317	4	103802824	CISD2	T	C	0.6651	-0.0043	0.0005	7.73e-19	460826	0.6634	-0.003	0.0003	8.74e-30	1201920	0.6601	0.0033	0.0005	4.08e-11	852675
rs2235826	20	56143169	PCK1	A	T	0.8151	-0.0021	0.0006	0.000557	460826	0.8012	-0.0031	0.0003	1.18e-20	1158520	0.7997	0.0024	0.0006	0.000132	809417
rs2236520	20	60892172	LAMA5	T	C	0.6891	-0.0018	0.0005	0.000433	457835	0.7006	-0.0021	0.0003	6.86e-15	1159620	0.7001	0.0013	0.0005	0.01985	810512
rs2241358	19	14588476	GIPC1	C	G	0.6724	-0.0027	0.0005	3.53e-08	460826	0.6868	-0.0016	0.0003	6.16e-10	1144310	0.6844	-0.0019	0.0005	0.000383	806825
rs2250067	3	121644030	SLC15A2	T	C	0.4759	-0.0036	0.0005	2.54e-15	460826	0.4839	-0.0028	0.0003	2.07e-28	1159620	0.4945	0.005	0.0005	8.81e-25	810512
rs2274786	9	112225774	PTPN3	C	T	0.6515	-0.0009	0.0005	0.06549	460826	0.3546	-0.0015	0.0003	2.79e-09	1158520	0.6427	-0.0004	0.0005	0.3918	809417	TRUE
rs2275848	9	95887320	NINJ1	G	T	0.8122	-0.0013	0.0006	0.02596	460826	0.1886	-0.0021	0.0003	5.04e-10	1132270	0.8119	0.0003	0.0007	0.597	789278
rs227731	17	54773238	C17orf67	G	T	0.5417	-0.0008	0.0005	0.07694	460826	0.4423	-0.0021	0.0003	3.53e-16	1153990	0.5583	0.0001	0.0005	0.7927	809561	TRUE
rs2277383	12	52314388	ACVRL1	G	T	0.8857	-0.0022	0.0007	0.002825	460824	0.1552	-0.0025	0.0004	1.74e-11	1192700	0.842	0.0034	0.0007	1.45e-06	849346
rs2279252	4	5800494	EVC	G	A	0.0127	-0.0068	0.0021	0.001092	459184	0.9505	-0.0052	0.0009	4.82e-09	1089870	0.0566	0.003	0.0017	0.07245	762128
rs2289746	3	105455955	CBLB	T	C	0.3372	-0.0009	0.0005	0.06816	460826	0.377	-0.0019	0.0003	1.43e-12	1196280	0.3845	0.0011	0.0005	0.03744	851717
rs2293605	3	184044433	EIF4G1	C	T	0.1183	-0.0019	0.0007	0.00737	460825	0.8797	-0.0024	0.0004	4.59e-09	1134700	0.1204	0.0006	0.0008	0.4314	790907
rs2297129	14	88935925	PTPN21	A	G	0.6635	-0.0017	0.0005	0.000509	460826	0.6621	-0.0022	0.0003	3.43e-17	1158230	0.6627	0.0011	0.0005	0.02579	851729
rs2297853	6	131276945	EPB41L2	G	T	0.3525	0.0002	0.0005	0.6287	460826	0.6314	-0.0015	0.0003	8.67e-09	1200260	0.37	-0.0005	0.0005	0.3624	852462	TRUE
rs2301343	2	40680149	SLC8A1	T	G	0.756	-0.0009	0.0005	0.0792	460826	0.7565	-0.0024	0.0003	2.11e-14	1192700	0.7631	0.0009	0.0006	0.1411	849346	TRUE
rs2306623	3	25424929	RARB	T	C	0.3333	-0.0034	0.0005	5.78e-12	460826	0.32	-0.002	0.0003	6.66e-15	1158670	0.3133	-0.0007	0.0005	0.2224	790268
rs2338796	17	37555627	FBXL20	G	A	0.6726	-0.0019	0.0005	9.87e-05	456193	0.3297	-0.0046	0.0003	4.16e-70	1177720	0.6781	-0.0001	0.0005	0.8508	849603
rs2346418	2	46528614	EPAS1	G	A	0.5124	-0.0013	0.0005	0.003778	460826	0.5015	-0.0016	0.0003	1.45e-10	1158000	0.4959	0.0014	0.0005	0.005775	808895
rs2381199	4	38636537	KLF3-AS1	G	T	0.8047	-0.0018	0.0006	0.002601	436765	0.2547	-0.0019	0.0003	1.79e-08	834255	0.7427	0.0004	0.0006	0.5344	675600
rs2412608	15	41496713	EXD1	C	T	0.4901	-0.0029	0.0005	3.53e-10	460826	0.5065	-0.0033	0.0003	1.51e-38	1002100	0.4894	0.0004	0.0005	0.4811	663016
rs243067	2	60621643	MIR4432	G	T	0.398	-0.0017	0.0005	0.000287	460826	0.6037	-0.0014	0.0003	1.74e-08	1049430	0.399	0.0005	0.0005	0.3423	704184
rs2433601	15	45716425	SPATA5L1	C	T	0.6163	-0.0001	0.0005	0.7901	460826	0.3982	-0.009	0.0003	1.13e-262	1201820	0.6005	-0.0007	0.0005	0.1729	852567	TRUE
rs2440164	17	19428610	SLC47A1	G	A	0.6162	-0.0008	0.0005	0.07652	460826	0.3721	-0.0041	0.0003	3.24e-57	1154210	0.6298	0.0009	0.0005	0.09367	810512	TRUE
rs246234	16	16128742	ABCC1	G	C	0.305	0.001	0.0005	0.0562	460826	0.6988	-0.0016	0.0003	2.19e-09	1201730	0.3016	0.001	0.0005	0.05489	852484	TRUE
rs2469953	2	204322298	RAPH1	T	C	0.4005	-0.0003	0.0005	0.4861	460826	0.4383	-0.0015	0.0003	1.45e-08	1158230	0.4331	0.0021	0.0005	1.66e-05	851729
rs2515414	8	6365738	ANGPT2,MCPH1	C	A	0.4798	-0.0003	0.0005	0.5312	460826	0.5396	-0.0014	0.0003	2.55e-08	1159620	0.4587	-0.0003	0.0005	0.5356	810512	TRUE
rs2551644	2	208440724	CREB1	A	T	0.8166	-0.0008	0.0006	0.1958	460826	0.8068	-0.0019	0.0003	2.75e-08	996356	0.8099	0	0.0007	0.9455	662135	TRUE
rs2577134	1	220224321	RNU5F-1	C	T	0.7508	-0.0006	0.0005	0.277	460826	0.2902	-0.0015	0.0003	2.13e-08	1159620	0.7041	0.001	0.0006	0.08488	810512	TRUE
rs2607775	3	14220095	XPC	G	C	0.517	-0.0015	0.0005	0.001229	460826	0.479	-0.0015	0.0003	3.82e-09	1201900	0.5241	0.0008	0.0005	0.1128	852646
rs2625166	5	16887063	MYO10	G	A	0.4313	-0.0011	0.0005	0.02345	436765	0.5583	-0.0014	0.0003	3.43e-08	1061440	0.4416	0.0016	0.0005	0.002798	767225
rs2634675	12	48740855	ZNF641	G	A	0.4561	-0.0003	0.0005	0.4531	460826	0.5133	-0.0024	0.0003	3.24e-20	1162680	0.4853	0.0005	0.0005	0.3362	851501	TRUE
rs264608	2	159899188	TANC1	C	T	0.2669	-0.0023	0.0005	1.03e-05	460826	0.6903	-0.0018	0.0003	3.63e-11	1015920	0.3109	0.0029	0.0006	2.67e-07	802092
rs267738	1	150940625	CERS2	T	G	0.7853	-0.0053	0.0006	1.39e-21	460826	0.7901	-0.0051	0.0003	8.31e-57	1192500	0.7902	0.0026	0.0006	3.79e-05	849148
rs27028	5	97911851	RGMB	A	G	0.3715	-0.0019	0.0005	6.21e-05	460826	0.3592	-0.0016	0.0003	6.45e-10	1199850	0.3577	0.0008	0.0005	0.1088	850616
rs2720526	8	17324882	SLC7A2	G	A	0.7432	-0.0003	0.0005	0.601	460826	0.253	-0.0015	0.0003	1.98e-08	1201600	0.7496	-0.0001	0.0006	0.8181	852353	TRUE
rs2749153	1	23699340	ZNF436-AS1	A	G	0.7322	-0.0008	0.0005	0.1099	460826	0.7093	-0.003	0.0003	5.67e-28	1200920	0.7015	0.001	0.0005	0.05143	851673	TRUE
rs2780955	9	103349210	CAVIN4	A	T	0.4115	-0.001	0.0005	0.03438	460826	0.3962	-0.0014	0.0003	3.76e-08	1157870	0.3962	0.0003	0.0005	0.54	809558
rs2781649	6	131876637	ARG1	G	A	0.7736	-0.0007	0.0006	0.2377	460826	0.241	-0.003	0.0003	6.2e-21	1120110	0.7567	-0.0015	0.0006	0.007398	810512	TRUE
rs2808454	1	207231751	PFKFB2	T	A	0.4569	-0.0021	0.0005	5.55e-06	460826	0.5196	-0.0021	0.0003	4.13e-16	1201560	0.4872	0.0019	0.0005	0.000116	852309
rs281380	19	49214470	MAMSTR	T	C	0.6349	-0.0022	0.0005	5.7e-06	460825	0.5954	-0.0021	0.0003	8.72e-16	1151060	0.5966	-0.0047	0.0005	5.15e-19	808573
rs2815374	1	67507387	SLC35D1	A	G	0.6507	-0.0041	0.0005	3.78e-17	460826	0.6614	-0.0018	0.0003	1.41e-11	1159620	0.6649	0.0052	0.0005	1.34e-22	810512
rs2823139	21	16576783	NRIP1	A	G	0.3369	-0.0038	0.0005	7.46e-15	460825	0.3332	-0.0031	0.0003	7.2e-32	1192740	0.3298	0.0045	0.0005	5.04e-19	850634
rs2834320	21	35357034	LINC00649	G	A	0.8385	-0.0055	0.0006	2.06e-18	460826	0.1555	-0.0036	0.0003	3.68e-25	1200960	0.8425	0.0028	0.0007	3.74e-05	851715
rs284859	10	104573017	WBP1L	G	T	0.1733	-0.0019	0.0006	0.001391	460826	0.8065	-0.0029	0.0003	7.34e-18	1193350	0.1894	0.0013	0.0006	0.04938	849993
rs28490558	9	140077729	ANAPC2	A	G	0.2445	-0.0018	0.0005	0.000554	456193	0.2491	-0.0021	0.0003	2.43e-11	1057600	0.246	0.0016	0.0006	0.01128	775317
rs28735420	17	12139964	MAP2K4	G	T	0.9381	-0.0047	0.001	1.45e-06	460826	0.0711	-0.0033	0.0005	1.91e-10	1152640	0.9272	0.0017	0.001	0.09993	812583
rs2880624	22	27978512	MN1	C	T	0.5936	0.0002	0.0005	0.747	460826	0.3986	-0.0014	0.0003	2.88e-08	1145740	0.6013	0.0009	0.0005	0.07927	796624	TRUE
rs28817415	4	77401452	SHROOM3	T	C	0.4552	-0.0115	0.0005	4.51e-132	436765	0.425	-0.0078	0.0003	2.41e-206	1201870	0.424	0.0076	0.0005	2.7e-54	852621
rs288753	7	155621620	SHH	G	A	0.3593	-0.0047	0.0005	3.3e-22	456193	0.6513	-0.0027	0.0003	2.79e-25	1138740	0.3453	0.0017	0.0005	0.001186	804313
rs28910285	22	43116985	A4GALT	C	T	0.326	-0.0015	0.0005	0.002761	460826	0.6939	-0.0029	0.0003	5.7e-29	1150880	0.3098	0.0022	0.0005	4.55e-05	808345
rs2906163	7	2516594	GRIFIN	C	T	0.6487	-0.0009	0.0005	0.07282	460826	0.3352	-0.0014	0.0003	2.81e-08	1153920	0.6616	0.001	0.0005	0.06978	804814	TRUE
rs2953516	8	87332545	WWP1	C	T	0.2416	-0.0023	0.0005	1.39e-05	460826	0.705	-0.0026	0.0003	3.59e-22	1201540	0.3027	0.0007	0.0005	0.2049	852288
rs2954017	8	126476873	TRIB1	C	T	0.4768	-0.002	0.0005	1.61e-05	460826	0.5308	-0.0029	0.0003	1.13e-30	1121560	0.4719	-0.0016	0.0005	0.000773	810512
rs2991341	1	43706662	CFAP57	T	C	0.4131	-0.0018	0.0005	7.81e-05	460826	0.3907	-0.0019	0.0003	9.9e-14	1159620	0.389	0.0006	0.0005	0.2616	810512
rs303937	13	72372524	DACH1	T	A	0.4044	-0.0044	0.0005	3.47e-21	460826	0.5636	-0.0028	0.0003	2.73e-27	1159620	0.4396	0.0059	0.0005	4.38e-30	810512
rs3060	11	75511572	DGAT2	C	T	0.9057	-0.0025	0.0008	0.001856	460826	0.157	-0.0022	0.0004	8.35e-09	1192700	0.831	0.0006	0.0007	0.4165	849346
rs3111257	1	211420319	RCOR3	T	C	0.5613	-0.0013	0.0005	0.006421	460826	0.5622	-0.0015	0.0003	1.45e-08	1201870	0.5628	0.0024	0.0005	1.69e-06	852623
rs3119304	6	160628557	SLC22A2	C	T	0.8704	-0.0007	0.0007	0.3307	460826	0.1206	-0.0084	0.0004	1.07e-96	1158180	0.8756	0.0005	0.0008	0.5554	810512	TRUE
rs34174031	3	15905676	ANKRD28	A	G	0.0233	-0.0047	0.0015	0.002279	460826	0.023	-0.0055	0.001	1.95e-08	922953	0.0231	0.0053	0.0019	0.004449	631019
rs34188292	19	1238322	CBARP	C	G	0.2694	-0.0018	0.0005	0.000692	451330	0.2832	-0.0017	0.0003	4.11e-08	1075140	0.2939	0.0018	0.0006	0.001646	753729
rs34293138	3	49579017	DAG1	T	C	0.6936	-0.0028	0.0005	1.19e-08	460826	0.6963	-0.0024	0.0003	2.02e-19	1201860	0.7062	0.0008	0.0005	0.1356	852609
rs34357137	6	41672041	TFEB	C	G	0.7358	-0.0025	0.0005	1.56e-06	460826	0.7315	-0.0028	0.0003	1.25e-25	1159620	0.7364	0.0021	0.0006	0.000129	810512
rs34442537	4	129540393	JADE1	G	C	0.6825	-0.0027	0.0005	1.08e-07	460826	0.3151	-0.0019	0.0003	4.7e-13	1159120	0.6864	0	0.0005	0.9784	810011
rs34460334	1	27215079	GPN2	T	C	0.9211	-0.0009	0.0008	0.2674	460826	0.9149	-0.0034	0.0005	2.1e-12	1043920	0.9199	0	0.001	0.969	703352	TRUE
rs34861762	8	23748420	STC1	T	C	0.4096	-0.0074	0.0005	2.65e-56	460826	0.4006	-0.0048	0.0003	7.42e-79	1201860	0.3911	0.0044	0.0005	2.12e-19	852608
rs34950020	6	133800545	EYA4	G	A	0.3166	0.0005	0.0005	0.3459	460826	0.6862	-0.0024	0.0003	1.11e-20	1158180	0.3155	-0.0002	0.0005	0.6547	810512	TRUE
rs35072105	7	65609817	CRCP	A	G	0.5347	-0.0014	0.0005	0.003053	460826	0.5569	-0.0019	0.0003	4.64e-14	1200870	0.554	0.0011	0.0005	0.03036	851618
rs35915570	17	34910357	GGNBP2	C	T	0.405	-0.0028	0.0005	1.55e-09	460826	0.5907	-0.0022	0.0003	3.67e-17	1159620	0.4049	0.0021	0.0005	1.93e-05	810512
rs35969577	5	39401384	DAB2	T	G	0.4087	-0.0035	0.0005	4.65e-14	460826	0.3946	-0.0056	0.0003	1.14e-106	1159620	0.3939	0.0022	0.0005	2.28e-05	810512
rs3750081	7	32930876	KBTBD2	T	G	0.59	-0.0012	0.0005	0.00955	460826	0.5917	-0.0022	0.0003	6.6e-18	1159620	0.588	-0.0001	0.0005	0.857	810512
rs3755880	4	96108563	UNC5C	A	G	0.2856	-0.0021	0.0005	5.27e-05	460826	0.2878	-0.0015	0.0003	2.19e-08	1201590	0.2917	-0.0001	0.0005	0.7811	852342
rs3757387	7	128576086	IRF5	C	T	0.552	-0.0063	0.0005	2.4e-42	460826	0.4301	-0.0027	0.0003	6.54e-27	1158180	0.5718	0.002	0.0005	0.000111	810512
rs3775932	4	10090930	WDR1	A	C	0.4935	-0.0009	0.0005	0.04077	460826	0.5024	-0.0019	0.0003	3.25e-14	1159620	0.5002	0.0009	0.0005	0.08085	810512
rs3794991	19	19610596	GATAD2A	T	C	0.0847	-0.0045	0.0008	5.43e-08	460826	0.0879	-0.0033	0.0004	5.85e-14	1201800	0.0893	0.0001	0.0009	0.9158	852556
rs3795503	1	180905694	KIAA1614	C	T	0.3145	-0.0029	0.0005	7.61e-09	460826	0.6591	-0.0023	0.0003	3.31e-18	1157170	0.3358	0.0024	0.0005	7.98e-06	810512
rs3809627	16	30103160	TBX6	C	A	0.4041	-0.0016	0.0005	0.000767	456193	0.5658	-0.0015	0.0003	1.27e-08	1157900	0.4392	0.0006	0.0005	0.2043	809561
rs3814995	19	36342212	NPHS1	C	T	0.3121	-0.0013	0.0005	0.01164	450809	0.6583	-0.0023	0.0003	3.43e-14	1106950	0.3573	0.0023	0.0005	2.63e-05	802502
rs3820201	1	53581670	SLC1A7	A	G	0.6158	-0.0008	0.0005	0.1018	460825	0.5826	-0.0016	0.0003	5.81e-10	1153040	0.5752	0.0025	0.0005	1.67e-06	808607
rs3842761	11	2179352	INS-IGF2	G	C	0.2407	-0.0047	0.0006	2.47e-17	436765	0.7256	-0.0038	0.0003	5.64e-33	1134100	0.2878	0.0045	0.0006	4.52e-15	802777
rs3850625	1	201016296	CACNA1S	G	A	0.1158	-0.0013	0.0007	0.07429	460826	0.881	-0.0049	0.0004	1.59e-32	1174580	0.1154	0.0022	0.0008	0.007637	831446
rs3918226	7	150690176	NOS3	T	C	0.08	-0.0041	0.0009	1.39e-06	460826	0.0826	-0.0033	0.0005	2.51e-11	1017730	0.082	0.0015	0.001	0.1295	699833
rs3925003	6	55422618	HMGCLL1	T	C	0.5697	-0.0009	0.0005	0.0569	460826	0.575	-0.0016	0.0003	1.11e-09	1191260	0.5778	0.0009	0.0005	0.0557	849346	TRUE
rs41284816	13	50655989	DLEU2	T	G	0.0187	-0.0056	0.0017	0.001161	460826	0.0226	-0.0083	0.001	3.5e-17	971381	0.0223	-0.0024	0.0019	0.2265	648755
rs41301394	7	75612803	POR	C	T	0.2824	-0.0015	0.0005	0.003203	460826	0.6951	-0.0027	0.0003	1.9e-23	1201770	0.3046	0.0029	0.0005	2.39e-08	852526
rs417237	1	228532195	OBSCN	G	T	0.6132	-0.0001	0.0005	0.8776	460826	0.4091	-0.0017	0.0003	1.29e-10	1196300	0.5844	-0.0002	0.0005	0.6959	851729	TRUE
rs4245230	18	46469664	SMAD7	A	G	0.4619	-0.0016	0.0005	0.000884	459184	0.4733	-0.0022	0.0003	3.81e-18	1156380	0.4671	0.0004	0.0005	0.4148	808041
rs4275190	7	56104388	PSPH	T	C	0.6977	0	0.0005	0.9748	460826	0.6936	-0.0018	0.0003	5.06e-12	1201180	0.6902	0	0.0005	0.9927	852416	TRUE
rs429358	19	45411941	APOE	T	C	0.8456	-0.0056	0.0006	2.88e-18	459015	0.848	-0.0029	0.0003	3e-17	1141110	0.8506	0.0043	0.0007	9.05e-10	803659
rs4376843	10	76030088	ADK	C	G	0.2681	-0.0027	0.0005	3.49e-07	460826	0.31	-0.0017	0.0003	1.34e-10	1201850	0.3073	0.0037	0.0006	3.83e-11	852602
rs4442348	1	163739717	LOC100422212	G	A	0.5016	-0.0028	0.0005	7.63e-10	460826	0.515	-0.0018	0.0003	7.54e-13	1194320	0.477	0.0002	0.0005	0.6452	845066
rs4491726	2	18676276	NT5C1B-RDH14	G	A	0.688	-0.0044	0.0005	2.64e-19	460826	0.3137	-0.0034	0.0003	1.2e-28	1201260	0.6888	0.0019	0.0006	0.000753	852598
rs4515954	11	51476467	OR4C46	C	A	0.829	-0.0025	0.0006	3.76e-05	460826	0.1919	-0.0023	0.0003	1.66e-11	1038850	0.8071	0.0014	0.0007	0.03811	768306
rs45619934	1	15911947	AGMAT	T	G	0.3123	-0.0029	0.0005	5.58e-09	460826	0.3404	-0.003	0.0003	1.11e-30	1159620	0.3426	0.002	0.0005	0.000251	810512
rs4666821	2	183077254	PDE1A	G	T	0.513	-0.0027	0.0005	5.02e-09	460826	0.4787	-0.002	0.0003	7.1e-15	1199260	0.5229	0.0027	0.0005	2.73e-08	852459
rs4683730	3	142803250	U2SURP	A	G	0.3671	-0.0017	0.0005	0.000449	460826	0.3641	-0.0014	0.0003	4.18e-08	1159620	0.3696	0.0019	0.0005	0.000325	810512
rs4837207	9	130684961	PIP5KL1	G	T	0.864	-0.0028	0.0007	5.48e-05	460826	0.2436	-0.0021	0.0004	7.37e-09	1153890	0.7291	0.0017	0.0007	0.01295	810512
rs4854645	3	132204810	DNAJC13	A	G	0.4738	-0.0014	0.0005	0.002534	460826	0.4829	-0.0016	0.0003	1.33e-10	1201650	0.4861	0.0001	0.0005	0.8004	852404
rs4925095	17	17569286	RAI1	A	G	0.4991	0	0.0005	0.9914	460826	0.4869	-0.0019	0.0003	6.44e-14	1201840	0.4906	0.0005	0.0005	0.3224	852589	TRUE
rs4970765	1	110009171	SYPL2	C	T	0.7061	-0.0014	0.0005	0.006438	460826	0.2976	-0.0031	0.0003	1.88e-24	1162620	0.7029	-0.0009	0.0006	0.1247	851436
rs4971092	1	155143946	KRTCAP2	T	C	0.8815	-0.0045	0.0007	3.11e-10	456193	0.8799	-0.0028	0.0004	6.52e-12	1054720	0.8799	0.0084	0.0008	1.35e-25	711511
rs5010824	2	119108063	INSIG2	G	A	0.147	-0.0011	0.0007	0.09931	460826	0.852	-0.0021	0.0003	2.27e-09	1201920	0.1475	0.0018	0.0007	0.007228	852672
rs550057	9	136146597	ABO	C	T	0.253	0.0001	0.0005	0.785	460826	0.7421	-0.0023	0.0003	1.3e-17	1192940	0.2569	-0.0043	0.0006	9.03e-15	850639	TRUE
rs55658481	2	219284215	VIL1	G	A	0.3347	-0.0042	0.0005	6.62e-18	460826	0.6773	-0.0019	0.0003	5.94e-13	1199280	0.3211	0.0041	0.0005	1.32e-14	852486
rs55743020	19	38188233	ZNF607	T	G	0.6238	-0.0039	0.0005	8.65e-17	460826	0.6293	-0.0034	0.0003	1.23e-40	1201860	0.6282	0.0027	0.0005	3.6e-07	852614
rs55754617	22	19128559	ESS2	C	T	0.193	-0.0008	0.0006	0.2041	460826	0.8086	-0.0019	0.0003	1.07e-08	1159620	0.1917	0.0007	0.0006	0.2833	810512	TRUE
rs55797621	3	152108329	MBNL1	T	C	0.7448	-0.0019	0.0005	0.000232	460826	0.7475	-0.0015	0.0003	2.1e-08	1201920	0.7462	0.0003	0.0006	0.6504	852666
rs55842281	11	15879946	SOX6	A	G	0.3662	-0.0023	0.0005	1.5e-06	460826	0.4037	-0.0022	0.0003	1.34e-16	1159620	0.4095	0.0004	0.0005	0.4494	810512
rs55924910	2	101729364	TBC1D8	G	C	0.8411	-0.003	0.0006	2.16e-06	460826	0.1541	-0.0024	0.0003	5.72e-12	1201630	0.8483	0.0022	0.0007	0.001526	852383
rs56034896	4	1010782	FGFRL1	T	C	0.4689	-0.0021	0.0005	9.14e-06	456193	0.4533	-0.0016	0.0003	1.11e-09	1141240	0.4489	0.0014	0.0005	0.003593	802146
rs56065557	3	185354216	SENP2	C	G	0.3119	-0.0006	0.0005	0.2344	460826	0.3166	-0.0031	0.0003	8.19e-32	1155720	0.3227	0.0024	0.0005	1.04e-05	810512
rs56261560	14	99750386	BCL11B	T	C	0.346	-0.0026	0.0005	1.16e-07	460826	0.3508	-0.0017	0.0003	1.98e-08	954536	0.3456	0.0011	0.0006	0.06158	656825
rs56283550	22	40831888	MRTFA	G	A	0.0931	-0.0009	0.0008	0.2423	460826	0.856	-0.0053	0.0004	1.34e-44	1196170	0.1523	0.0001	0.0007	0.9021	852657	TRUE
rs56306291	5	132404947	HSPA4	A	T	0.2451	-0.0005	0.0005	0.3724	460826	0.2487	-0.0026	0.0003	5.31e-16	1062250	0.2425	0.0001	0.0006	0.8316	768038	TRUE
rs57445665	1	117021122	CD58	G	A	0.2033	-0.0025	0.0006	1.33e-05	460826	0.7994	-0.0022	0.0003	1.48e-11	1159120	0.2008	0.0028	0.0006	7.29e-06	810011
rs5750561	22	38595260	MAFF	T	A	0.4022	-0.002	0.0005	1.86e-05	460826	0.6051	-0.0024	0.0003	1.46e-20	1153890	0.3921	0.0012	0.0005	0.01846	810512
rs5760006	22	24115515	MMP11	C	T	0.9014	-0.0021	0.0008	0.008379	460826	0.1784	-0.0021	0.0004	3.84e-08	1158670	0.8129	0.0018	0.0007	0.0127	809561
rs580114	1	28566173	ATP5IF1	A	G	0.2944	-0.0004	0.0005	0.4441	460826	0.285	-0.0018	0.0003	3.45e-11	1201900	0.2835	0.0001	0.0005	0.926	852646	TRUE
rs58117425	2	145681570	TEX41	A	G	0.2314	-0.0024	0.0005	1.02e-05	460826	0.2281	-0.0019	0.0003	3.44e-09	1201810	0.2262	0.0022	0.0006	0.000206	852559
rs59343080	19	40734673	AKT2	A	T	0.1454	-0.0012	0.0007	0.06644	460826	0.1421	-0.0025	0.0003	6.49e-13	1159620	0.1471	0.0019	0.0007	0.006079	810512
rs594672	1	245575817	KIF26B	T	C	0.5329	-0.0018	0.0005	0.000128	460826	0.5167	-0.0014	0.0003	1.77e-08	1196090	0.5092	0.0008	0.0005	0.09484	852575
rs595086	18	32624667	MAPRE2	G	A	0.3163	-0.001	0.0005	0.03326	460826	0.6857	-0.0015	0.0003	3.14e-08	1157420	0.3087	-0.0006	0.0005	0.2363	809524
rs59646751	15	99276521	IGF1R	T	G	0.3088	-0.0057	0.0005	2.78e-30	460826	0.3043	-0.0024	0.0003	1.68e-19	1195880	0.3057	0.0054	0.0005	4.09e-26	852369
rs59860440	7	101902605	CUX1	C	T	0.3263	-0.0013	0.0005	0.01138	460826	0.6874	-0.002	0.0003	1.24e-14	1159620	0.3108	0.001	0.0005	0.06266	810512
rs6029640	20	39970385	LPIN3	A	G	0.577	-0.0011	0.0005	0.02115	460826	0.5747	-0.0019	0.0003	4.99e-13	1017230	0.5774	0.0005	0.0005	0.389	670586
rs60551165	3	69827409	MITF	C	T	0.7697	-0.0029	0.0005	1.13e-07	460826	0.2736	-0.0017	0.0003	1.19e-09	1201600	0.723	0.0013	0.0006	0.02241	852349
rs6055748	20	8315317	PLCB1	A	G	0.6968	-0.0018	0.0005	0.000393	460826	0.6915	-0.0018	0.0003	7.28e-09	1035260	0.6952	0.0032	0.0006	1.65e-08	704303
rs60580012	17	45969808	SP2	T	C	0.334	-0.0017	0.0005	0.000681	460826	0.3216	-0.0018	0.0003	4.24e-12	1159620	0.3271	0.0014	0.0005	0.00723	810512
rs60691990	12	20368269	LOC100506393	T	C	0.6639	-0.0018	0.0005	0.000315	460826	0.6715	-0.0016	0.0003	4.61e-08	1158870	0.6712	0.0007	0.0006	0.233	810011
rs60980181	2	188168567	CALCRL	A	T	0.139	-0.0018	0.0007	0.005679	460826	0.157	-0.0027	0.0004	2.9e-14	1198980	0.1581	-0.0001	0.0007	0.91	852671
rs60991551	8	61384753	RAB2A	A	C	0.1314	-0.001	0.0007	0.159	460826	0.166	-0.0019	0.0004	4.93e-08	1201720	0.169	-0.0004	0.0007	0.5845	852467	TRUE
rs61311941	9	92285323	UNQ6494	A	G	0.9209	-0.0048	0.0009	4.43e-08	460826	0.8792	-0.0028	0.0004	5.61e-10	1142110	0.8716	0.0006	0.0008	0.4643	793206
rs61327861	11	8040323	TUB	A	G	0.1243	-0.0028	0.0007	5.57e-05	460826	0.1331	-0.0029	0.0004	1.7e-12	994592	0.1275	0.0033	0.0008	3.51e-05	661634
rs61482805	9	139102317	QSOX2	C	G	0.6756	0.0006	0.0005	0.1907	456193	0.6824	-0.0021	0.0003	1.49e-15	1131240	0.6864	0.0005	0.0005	0.3349	795370	TRUE
rs61546496	3	124706862	HEG1	A	C	0.3353	-0.0022	0.0005	7.6e-06	459184	0.3267	-0.0016	0.0003	9.15e-10	1200900	0.3243	0.0014	0.0005	0.006561	851650
rs61830291	1	221001142	LOC101929730	A	C	0.9061	-0.0012	0.0008	0.1155	460826	0.9022	-0.004	0.0005	1.42e-17	993896	0.9029	-0.0011	0.0009	0.2315	662135	TRUE
rs61910261	11	122600246	UBASH3B	G	T	0.5721	-0.0006	0.0005	0.1943	460826	0.4106	-0.0014	0.0003	1.6e-08	1159620	0.5875	0.0027	0.0005	2.35e-07	810512
rs62035088	15	81165842	CEMIP	G	A	0.1681	-0.0035	0.0006	1.3e-08	459184	0.8358	-0.0027	0.0003	6.73e-16	1154210	0.1657	0.0024	0.0007	0.000433	810512
rs62071986	17	44931399	WNT9B	T	C	0.0393	-0.0046	0.0012	9.41e-05	460826	0.041	-0.0041	0.0007	6.25e-09	986333	0.0407	-0.0122	0.0014	8.08e-19	657961
rs62187537	20	1333060	FKBP1A-SDCBP2,SDCBP2-AS1	C	T	0.0664	-0.0042	0.0009	5.81e-06	460826	0.9327	-0.0037	0.0006	2.07e-11	1039570	0.0678	0.0024	0.001	0.02142	703933
rs622076	6	31826705	NEU1	A	G	0.1583	-0.0071	0.0006	3.74e-28	436765	0.1501	-0.004	0.0004	1.16e-25	1193290	0.1484	0.0016	0.0007	0.023	851473
rs62325228	4	54318751	FIP1L1	G	T	0.1486	-0.002	0.0006	0.002313	460826	0.856	-0.0022	0.0003	3.33e-10	1201910	0.1496	0.0004	0.0007	0.5157	852665
rs62330280	4	144122227	USP38	A	G	0.515	-0.0034	0.0005	2.61e-13	436765	0.4959	-0.002	0.0003	1.97e-15	1201880	0.4923	0.0024	0.0005	7.16e-07	852628
rs62435145	7	1286567	UNCX	T	G	0.6856	-0.0068	0.0005	3.12e-39	451330	0.6447	-0.0066	0.0003	8.01e-99	1057620	0.6315	0.0128	0.0006	2.19e-109	756284
rs62491533	7	129564134	UBE2H	T	C	0.8331	-0.0017	0.0006	0.004991	460826	0.8201	-0.0027	0.0003	3.87e-15	1200420	0.8226	0.0017	0.0006	0.009637	852623
rs62618693	11	32956492	QSER1	C	T	0.044	-0.007	0.0011	2.47e-10	460826	0.9559	-0.0038	0.0007	2.51e-08	1019000	0.0446	0.0037	0.0013	0.004344	695717
rs6445924	3	57655509	DENND6A	G	A	0.1739	-0.0015	0.0006	0.01562	460826	0.8275	-0.0019	0.0003	1.05e-08	1039920	0.1737	0.0008	0.0007	0.2426	704285
rs6453319	5	76847499	WDR41	C	A	0.4532	-0.0007	0.0005	0.1557	460826	0.5741	-0.0014	0.0003	3.85e-08	973658	0.4266	0.0007	0.0005	0.1655	759969	TRUE
rs6458868	6	52630153	GSTA2	T	C	0.6485	-0.0031	0.0005	1.91e-10	460826	0.6589	-0.002	0.0003	2.08e-14	1200420	0.6613	0.0037	0.0005	2.93e-12	852621
rs6468118	8	32399290	NRG1	C	G	0.3849	-0.0013	0.0005	0.005686	460826	0.3713	-0.002	0.0003	2.92e-15	1200740	0.3661	0.0012	0.0005	0.0138	851502
rs6481598	10	29781798	SVIL	G	C	0.7883	-0.0019	0.0006	0.000626	460826	0.2104	-0.0022	0.0003	3.42e-11	1201640	0.7934	0.0004	0.0006	0.4868	852387
rs6540119	16	87984477	BANP	T	A	0.3256	-0.0009	0.0005	0.06234	460826	0.643	-0.0015	0.0003	3.2e-08	1153890	0.3542	0.0008	0.0005	0.1395	810512	TRUE
rs6541410	1	94600206	ABCA4	C	G	0.6338	-0.002	0.0005	2.12e-05	460826	0.6258	-0.0015	0.0003	6.68e-09	1121560	0.6276	0.0014	0.0005	0.005472	810512
rs660931	15	65754309	DPP8	C	T	0.2545	-0.0017	0.0005	0.001611	460826	0.6837	-0.0016	0.0003	5.67e-09	1197970	0.319	0.0017	0.0006	0.00245	848932
rs665731	11	114032484	ZBTB16	T	C	0.1909	-0.0026	0.0006	1.6e-05	460826	0.1844	-0.0021	0.0003	1.36e-10	1174480	0.1823	0.002	0.0007	0.002641	830772
rs6700683	1	171478706	PRRC2C	T	A	0.4719	-0.0019	0.0005	7.15e-05	436765	0.551	-0.0022	0.0003	1.61e-17	1115340	0.4466	0.0014	0.0005	0.005865	814907
rs6707326	2	135357705	TMEM163	G	A	0.5657	0	0.0005	0.9285	460826	0.4469	-0.0016	0.0003	2.42e-10	1141710	0.5567	-0.0014	0.0005	0.01071	802942	TRUE
rs6708702	2	137074132	CXCR4	A	G	0.294	-0.0017	0.0005	0.000813	460826	0.3531	-0.0019	0.0003	8.87e-13	1195810	0.3501	0.0028	0.0005	3.7e-07	851729
rs6779998	3	30749965	TGFBR2	A	G	0.5339	0.0003	0.0005	0.504	460826	0.5272	-0.0017	0.0003	6.2e-11	1196300	0.5251	-0.0006	0.0005	0.19	851729	TRUE
rs67861508	8	95742295	DPY19L4	G	A	0.6614	-0.0021	0.0005	2.08e-05	460826	0.3233	-0.0016	0.0003	2.3e-09	1158670	0.678	-0.0004	0.0005	0.4333	809561
rs688540	1	48002447	FOXD2	A	G	0.8638	-0.004	0.0007	2.36e-09	460825	0.8667	-0.0025	0.0004	1.95e-10	972754	0.8627	0.0014	0.0008	0.07666	646251
rs6968865	7	17287269	AHR	A	T	0.3778	-0.0015	0.0005	0.001983	460826	0.4043	-0.0023	0.0003	1.13e-19	1197150	0.4136	0.0031	0.0005	5.65e-10	852586
rs7005025	8	22519815	BIN3	C	A	0.3672	-0.0022	0.0005	4.19e-06	460826	0.6423	-0.002	0.0003	5.01e-15	1158520	0.36	0.0005	0.0005	0.3378	809417
rs700753	7	46753684	TNS3	G	C	0.3453	-0.0044	0.0005	5.13e-20	460826	0.6684	-0.0032	0.0003	1.09e-35	1201580	0.3331	0.0042	0.0005	3e-15	852330
rs7012637	8	9173209	LOC157273	G	A	0.4773	-0.0007	0.0005	0.1409	460826	0.5118	-0.0027	0.0003	4.33e-26	1145310	0.4938	0.0003	0.0005	0.5372	801988	TRUE
rs7017848	8	142222374	SLC45A4	A	G	0.4058	-0.0012	0.0005	0.00926	460826	0.3932	-0.0014	0.0003	4.14e-08	1148190	0.3918	0	0.0005	0.986	804814
rs7027509	9	136927876	BRD3	T	C	0.3287	0.0007	0.0005	0.1724	460826	0.3243	-0.0016	0.0003	3.66e-10	1190590	0.3226	0.0005	0.0005	0.3542	852051	TRUE
rs7086663	10	116766336	TRUB1	A	T	0.3961	-0.0011	0.0005	0.02266	460826	0.3821	-0.0014	0.0003	2.91e-08	1149260	0.3889	-0.0003	0.0005	0.5329	800153
rs7087356	10	82201303	PRXL2A	T	A	0.5047	-0.0022	0.0005	1.23e-06	460826	0.4901	-0.0018	0.0003	2.92e-12	1159620	0.5091	0.0026	0.0005	2.56e-07	810512
rs7088058	10	124149352	PLEKHA1	C	T	0.4085	-0.0016	0.0005	0.000506	460826	0.6159	-0.0015	0.0003	3.17e-09	1200500	0.3828	0.0003	0.0005	0.5524	851263
rs7131509	11	68883556	TPCN2	C	T	0.6532	-0.0021	0.0005	1.15e-05	460826	0.3751	-0.0021	0.0003	1.91e-16	1159620	0.6139	0.0025	0.0005	1.72e-06	810512
rs71606723	4	115498457	UGT8	T	A	0.7773	-0.0012	0.0006	0.02405	460826	0.2253	-0.0022	0.0003	6.48e-12	1201880	0.784	0.0001	0.0006	0.8687	852626
rs7161243	14	68073442	PIGH	T	C	0.7378	0.0006	0.0005	0.2635	460826	0.7177	-0.0016	0.0003	3.83e-09	1159620	0.7142	0	0.0006	0.9891	810512	TRUE
rs7169629	15	85191274	WDR73	G	C	0.5164	-0.0005	0.0005	0.2528	460826	0.5015	-0.0019	0.0003	2.92e-14	1196050	0.4914	0.0006	0.0005	0.2485	852532	TRUE
rs7178859	15	83514673	HOMER2	T	C	0.2093	-0.002	0.0006	0.000423	460826	0.2118	-0.0024	0.0003	2.36e-13	996528	0.2125	0.0016	0.0007	0.01282	661040
rs7196485	16	53203977	CHD9	G	T	0.707	-0.0044	0.0005	1.62e-18	460826	0.2808	-0.0027	0.0003	6.2e-24	1200970	0.718	0.0039	0.0005	9.38e-13	851721
rs7199123	16	84776178	USP10	T	A	0.699	-0.0017	0.0005	0.000664	460826	0.3058	-0.0015	0.0003	2.31e-08	1195850	0.691	0	0.0005	0.9821	852339
rs7248248	19	39257977	LGALS7	A	T	0.4305	-0.0015	0.0005	0.000975	460826	0.4379	-0.0018	0.0003	1.3e-12	1017230	0.4343	0.0007	0.0005	0.216	670586
rs7259073	19	53357172	ZNF468	C	T	0.9288	-0.0048	0.0009	3.42e-07	456193	0.0859	-0.0038	0.0006	1.59e-10	896111	0.9304	0.0045	0.0011	5.83e-05	620251
rs72629024	20	62152519	PPDPF	G	C	0.8551	-0.0019	0.0007	0.003989	450809	0.2361	-0.0037	0.0004	2.93e-20	1045780	0.739	-0.0012	0.0007	0.102	757797
rs72683923	14	50735947	L2HGDH	T	C	0.9808	0.0028	0.0017	0.09157	460826	0.9801	-0.0073	0.001	3.02e-13	961605	0.9802	0.0042	0.002	0.03364	641120
rs72801857	2	26054368	ASXL2	T	C	0.032	-0.0073	0.0013	2.17e-08	460826	0.0326	-0.0065	0.0008	1.05e-16	1046020	0.0335	0.0084	0.0015	9.53e-09	711582
rs72830437	10	111960190	MXI1	A	G	0.0647	-0.001	0.0009	0.3079	460826	0.0695	-0.0028	0.0005	2.99e-08	1201660	0.0691	0.0024	0.001	0.01387	852416
rs72912510	6	90118764	RRAGD	A	G	0.1957	-0.0036	0.0006	5.59e-10	460826	0.1993	-0.0027	0.0003	3.36e-16	1157220	0.1919	0.0025	0.0006	0.000135	809561
rs73073442	7	27238287	HOXA13	C	T	0.0222	-0.0042	0.0016	0.007272	460826	0.9747	-0.0056	0.0009	5.24e-10	1026140	0.023	0.0082	0.0018	5.23e-06	697638
rs73077077	20	2800848	TMEM239	G	A	0.1843	-0.0015	0.0006	0.01093	460826	0.8076	-0.0021	0.0003	2.65e-10	1155670	0.1934	0.0006	0.0007	0.3716	807394
rs73117042	3	63896543	ATXN7	C	T	0.8628	-0.0015	0.0007	0.02962	460826	0.1332	-0.003	0.0004	5.68e-18	1201780	0.8655	0.0021	0.0007	0.003541	852526
rs7320064	13	74730980	KLF12	G	A	0.8089	-0.0015	0.0006	0.009635	460826	0.1844	-0.002	0.0003	2.18e-09	1200970	0.8146	0.0023	0.0006	0.000258	851723
rs7324484	13	48648079	MED4	G	A	0.6519	-0.0032	0.0005	3.46e-11	460826	0.3517	-0.002	0.0003	4.41e-15	1196300	0.6464	0.002	0.0005	5.05e-05	851729
rs73245338	8	30429227	RBPMS	G	T	0.066	-0.0027	0.0009	0.003683	460826	0.9361	-0.0034	0.0006	1.09e-09	993101	0.0653	0.0022	0.0011	0.03822	662135
rs7326821	13	96068204	CLDN10	G	A	0.8259	-0.0048	0.0006	2.99e-15	460826	0.1731	-0.0021	0.0003	2.55e-10	1159620	0.8288	0.0034	0.0007	8.59e-07	810512
rs736820	20	43034016	HNF4A	A	G	0.3766	-0.0011	0.0005	0.02369	460826	0.3735	-0.0016	0.0003	2.18e-10	1157220	0.3746	0.0002	0.0005	0.7007	808106
rs73703112	8	120886544	DEPTOR	T	G	0.6945	-0.0024	0.0005	1.98e-06	460826	0.6917	-0.0021	0.0003	1.97e-15	1201740	0.6964	0.0023	0.0005	2.69e-05	852494
rs7397189	12	57728776	R3HDM2	T	G	0.7644	-0.0047	0.0005	5.62e-18	460826	0.7654	-0.0031	0.0003	9.44e-22	1062520	0.772	0.0065	0.0006	9.54e-25	768308
rs7405696	17	36102035	HNF1B	C	G	0.414	-0.003	0.0005	3.07e-10	456193	0.434	-0.0015	0.0003	1.42e-08	1142060	0.4271	-0.0001	0.0005	0.9134	800775
rs74331768	16	2161793	PKD1	A	G	0.0985	-0.0004	0.0008	0.6177	453850	0.097	-0.003	0.0005	2.55e-09	924327	0.101	0.0029	0.0009	0.002123	621613
rs74748843	1	10730910	CASZ1	T	C	0.0232	-0.0033	0.0016	0.03429	460826	0.0545	-0.0046	0.0007	1.14e-09	1171780	0.0575	0.0071	0.0014	4.87e-07	826445
rs7475348	10	69965177	MYPN	C	T	0.4892	-0.0018	0.0005	0.000129	460826	0.5241	-0.003	0.0003	5.44e-32	1159620	0.4681	0.0002	0.0005	0.6915	810512
rs7492724	14	37973353	MIPOL1	G	A	0.711	-0.0026	0.0005	2.57e-07	460826	0.2796	-0.0022	0.0003	4.25e-16	1201910	0.7198	0.0026	0.0005	2.87e-06	852659
rs7514579	1	94051350	BCAR3	A	C	0.767	-0.0028	0.0005	3.02e-07	460826	0.7737	-0.0025	0.0003	7.12e-15	1159620	0.7761	0.0023	0.0006	9.94e-05	810512
rs75248620	11	9909127	SBF2	G	A	0.082	-0.0016	0.0008	0.06327	460826	0.9188	-0.0036	0.0005	2.25e-13	1001420	0.0819	0.002	0.001	0.03945	662724
rs7535253	1	214744893	PTPN14	C	T	0.2125	-0.0021	0.0006	0.000265	460826	0.7596	-0.0024	0.0003	2.16e-13	1199770	0.2505	0.0004	0.0006	0.4697	850536
rs7536433	1	78023173	AK5	C	T	0.214	-0.0031	0.0006	3.01e-08	460826	0.7638	-0.0026	0.0003	2.11e-15	1196300	0.247	0.0016	0.0006	0.005167	851729
rs7539054	1	186618699	PTGS2	A	C	0.7337	-0.0026	0.0005	4.55e-07	460826	0.7097	-0.0021	0.0003	2.79e-14	1199260	0.6972	0.0019	0.0005	0.000402	852465
rs755865	2	121996932	TFCP2L1	G	A	0.1267	-0.0052	0.0007	7.6e-14	460826	0.8706	-0.0043	0.0004	1.41e-26	996438	0.1291	0.0081	0.0008	4.63e-24	662135
rs75625374	1	208039431	CD34	G	C	0.0602	-0.0011	0.001	0.2538	460826	0.9403	-0.0036	0.0006	2.03e-10	1153620	0.0603	-0.0018	0.0011	0.09492	806359	TRUE
rs7592697	2	230665303	TRIP12	T	C	0.6568	0.0001	0.0005	0.8857	460826	0.6639	-0.0019	0.0003	9.75e-13	1159620	0.6648	0.0006	0.0005	0.2554	810512	TRUE
rs76273615	3	169092038	MECOM	G	A	0.8785	-0.0039	0.0007	2.18e-08	460826	0.1391	-0.0029	0.0004	4.07e-16	1201540	0.8611	0.0094	0.0007	3.29e-38	852291
rs7630893	3	141759380	TFDP2	T	C	0.7254	-0.0032	0.0005	4.8e-10	460826	0.722	-0.0045	0.0003	4.78e-63	1201810	0.723	0.0004	0.0006	0.4337	852562
rs7687209	4	109693926	ETNPPL	C	T	0.4149	-0.0015	0.0005	0.001685	460826	0.5984	-0.0021	0.0003	5.44e-16	1158170	0.3995	0.0005	0.0005	0.3237	809060
rs77375846	2	103155075	SLC9A4	C	T	0.87	-0.0024	0.0007	0.000434	460826	0.1314	-0.003	0.0004	5.55e-14	997635	0.8712	0.0014	0.0008	0.06606	662135
rs7740107	6	130374461	L3MBTL3	T	A	0.7408	-0.0016	0.0005	0.002221	460826	0.2621	-0.003	0.0003	1.99e-21	1200190	0.741	0.0013	0.0006	0.0271	852390
rs7766720	6	107172979	LOC100422737	C	T	0.9175	-0.0035	0.0009	3.1e-05	460826	0.1035	-0.0026	0.0004	5.24e-09	1158180	0.8934	0.0055	0.0009	4.17e-10	810512
rs7769218	6	44783457	SUPT3H	G	A	0.8066	-0.0031	0.0006	7.75e-08	460826	0.202	-0.002	0.0003	9.47e-10	1199370	0.7896	0.0008	0.0006	0.1515	851567
rs77897671	11	55040412	TRIM48	C	T	0.8301	-0.0026	0.0006	2.03e-05	460305	0.1864	-0.0022	0.0003	8.91e-11	1097010	0.8042	0.0015	0.0006	0.02076	781880
rs77924615	16	20392332	PDILT	G	A	0.1958	-0.012	0.0006	6.29e-94	459184	0.8014	-0.0106	0.0003	8.53e-223	1158670	0.2023	0.0095	0.0006	1.17e-52	809561
rs7829427	8	135697951	ZFAT	A	G	0.2622	-0.0014	0.0005	0.009555	460826	0.2734	-0.0015	0.0003	2.72e-08	1191600	0.2742	0	0.0006	0.981	848251
rs78444298	1	184672098	EDEM3	A	G	0.0192	-0.0079	0.0017	2.55e-06	460826	0.0189	-0.012	0.001	2.19e-30	991164	0.0194	0.0055	0.002	0.005552	673168
rs784503	3	39197731	CSRNP1	A	G	0.2316	-0.0014	0.0005	0.0103	460826	0.2376	-0.002	0.0003	6.73e-10	1200780	0.2297	0.0009	0.0006	0.1228	851530
rs792839	3	99470347	COL8A1,MIR548G	G	A	0.3366	0	0.0005	0.9884	460826	0.677	-0.0016	0.0003	1.25e-09	1201750	0.3214	0.0006	0.0005	0.2247	852504	TRUE
rs7947897	11	17028820	PLEKHA7	T	C	0.6027	-0.0016	0.0005	0.000448	460826	0.6173	-0.0014	0.0003	2.85e-08	1159620	0.619	0.0015	0.0005	0.004302	810512
rs795010	3	12208995	SYN2	T	A	0.7482	-0.0004	0.0005	0.3965	460826	0.2624	-0.0019	0.0003	1.33e-12	1201730	0.7331	-0.0014	0.0006	0.01206	852484	TRUE
rs7963577	12	82174115	PPFIA2	C	T	0.7738	-0.0026	0.0005	3e-06	460826	0.2153	-0.0022	0.0003	2.02e-11	1163680	0.7813	0.0028	0.0006	2.2e-06	852502
rs7983636	13	27749313	USP12-AS2	G	A	0.0782	-0.0009	0.0009	0.2756	460826	0.9221	-0.0031	0.0005	3.55e-10	1196300	0.0804	0.002	0.0009	0.02655	851729
rs79865452	22	50795620	PPP6R2	A	G	0.9778	-0.0051	0.0016	0.001438	452343	0.9785	-0.0071	0.001	3.11e-12	891722	0.9781	0.0042	0.0019	0.02814	619862
rs80138475	5	53304991	ARL15	C	T	0.1109	-0.0048	0.0007	4.2e-11	460826	0.8886	-0.0062	0.0004	8.64e-50	1047260	0.1119	0.0054	0.0008	4.05e-11	711621
rs80282103	10	899071	LARP4B	T	A	0.915	-0.0087	0.0008	2.38e-25	460826	0.0868	-0.0081	0.0005	2.91e-62	1201760	0.9136	0.0066	0.0009	2.03e-14	852514
rs8058927	16	79942562	LOC101928248	G	A	0.1473	-0.0042	0.0007	1.77e-10	460826	0.841	-0.0025	0.0004	1.12e-12	1190560	0.1607	0.0025	0.0007	0.000158	851729
rs8065496	17	29720140	RAB11FIP4	T	C	0.3853	0.0007	0.0005	0.1631	459184	0.3985	-0.0014	0.0003	4.29e-08	1150660	0.395	-0.001	0.0005	0.05259	844159	TRUE
rs8073316	17	57211381	SKA2	T	A	0.3019	-0.0021	0.0005	1.84e-05	460826	0.6823	-0.0015	0.0003	5.21e-09	1201840	0.3138	0.0019	0.0005	0.000262	852588
rs807624	2	15782471	DDX1	G	T	0.3663	-0.0054	0.0005	4.74e-29	460826	0.6073	-0.0035	0.0003	4.69e-41	1192700	0.4104	0.0038	0.0005	5.86e-14	849346
rs8096658	18	77156537	NFATC1	G	C	0.5144	-0.0039	0.0005	1.25e-16	451330	0.4723	-0.0054	0.0003	1.88e-75	1059950	0.5359	0.0064	0.0005	1.1e-32	744965
rs8101667	19	33402419	CEP89	C	T	0.3418	-0.005	0.0005	3.56e-25	460826	0.6316	-0.0047	0.0003	2.63e-73	1201920	0.3793	0.0021	0.0005	4.1e-05	852668
rs81205	11	2798804	KCNQ1	C	A	0.5322	-0.0025	0.0005	6.47e-08	460826	0.4787	-0.003	0.0003	7.12e-32	1135770	0.5227	0.0019	0.0005	0.000298	792891
rs836968	12	50267335	FAIM2	C	T	0.2752	-0.004	0.0005	1.47e-14	460826	0.6813	-0.0018	0.0003	9.8e-12	1158670	0.3195	-0.0042	0.0006	7.65e-14	809561
rs848446	7	77573156	PHTF2	A	G	0.2842	-0.0044	0.0005	5.38e-18	460826	0.2713	-0.0041	0.0003	5.91e-54	1201720	0.2728	0.0037	0.0005	1.48e-11	852468
rs881858	6	43806609	LINC01512	A	G	0.6922	-0.0067	0.0005	1.54e-41	460826	0.7032	-0.0054	0.0003	5.1e-93	1195490	0.7078	-0.003	0.0005	4.56e-08	850920
rs883541	17	66449122	PRKAR1A,WIPI1	A	G	0.7681	0.0002	0.0005	0.7001	460825	0.7386	-0.0024	0.0003	6.17e-19	1191470	0.7399	0.0016	0.0006	0.005791	848128
rs925612	3	129709352	TRH	T	C	0.482	-0.0004	0.0005	0.3714	460826	0.4953	-0.0014	0.0003	2.68e-08	1199560	0.4993	0.0001	0.0005	0.8942	851525	TRUE
rs9318186	13	74106939	LINC00392	G	A	0.4518	-0.0004	0.0005	0.4499	460826	0.5193	-0.0019	0.0003	4.72e-14	1195190	0.4846	-0.0002	0.0005	0.6776	850634	TRUE
rs9376148	6	136098500	PDE7B	C	A	0.64	-0.0016	0.0005	0.0007	460826	0.3633	-0.0015	0.0003	3.36e-09	1014420	0.6343	0.0007	0.0005	0.1373	802037
rs9397738	6	154986664	SCAF8	G	A	0.8583	-0.0035	0.0007	1.18e-07	460826	0.1526	-0.003	0.0004	3.15e-17	1182520	0.8421	0.0033	0.0007	1.78e-06	834924
rs9465741	6	20428432	E2F3	C	A	0.5408	-0.0027	0.0005	5.8e-09	460826	0.4843	-0.0021	0.0003	1.91e-16	1158670	0.5127	0.0007	0.0005	0.1587	809561
rs9480867	6	108975646	FOXO3	G	A	0.1574	-0.0025	0.0006	9.39e-05	460826	0.847	-0.0034	0.0003	9.81e-23	1199200	0.1542	0.0011	0.0007	0.1034	851400
rs948494	11	65552118	OVOL1	A	G	0.3382	-0.0055	0.0005	1.33e-29	460826	0.3357	-0.0034	0.0003	7.89e-40	1201890	0.3308	-0.0034	0.0005	2.08e-10	852643
rs950965	2	66668309	MEIS1	A	G	0.3479	-0.0033	0.0005	1.07e-11	460826	0.3808	-0.0018	0.0003	4.7e-12	1159620	0.3938	0.002	0.0005	8.84e-05	810512
rs9521719	13	111017784	COL4A2	A	G	0.3994	-0.0023	0.0005	6.46e-07	460826	0.3945	-0.0019	0.0003	4.79e-14	1195370	0.3959	0.001	0.0005	0.03438	851851
rs953492	1	243471192	SDCCAG8	A	G	0.4644	-0.0026	0.0005	1.39e-08	460826	0.4518	-0.0027	0.0003	1.09e-25	1196020	0.451	0.0018	0.0005	0.000167	852504
rs956006	15	62808539	MGC15885	C	T	0.3235	-0.0012	0.0005	0.01411	460826	0.6712	-0.0017	0.0003	1.1e-10	1158520	0.3244	0.0008	0.0005	0.1302	809417
rs9590675	13	42749192	DGKH	G	T	0.3975	-0.0021	0.0005	7.96e-06	460826	0.5858	-0.0021	0.0003	1.72e-16	1196300	0.4137	0.0026	0.0005	1.87e-07	851729
rs963837	11	30749090	DCDC5	T	C	0.551	-0.0067	0.0005	1.09e-47	460826	0.5595	-0.0055	0.0003	9.85e-102	1154860	0.562	0.0087	0.0005	1.12e-64	806956
rs9649512	7	127566637	SND1	G	A	0.2895	-0.0041	0.0005	6.44e-16	460826	0.7117	-0.0025	0.0003	7.29e-16	898939	0.2895	-0.0016	0.0006	0.007735	619781
rs965484	10	126453481	EEF1AKMT2	C	T	0.4313	-0.0048	0.0005	1.28e-24	460826	0.5716	-0.0026	0.0003	7.41e-25	1201920	0.4238	0.0025	0.0005	2.73e-07	852666
rs9663482	10	97276018	SORBS1	C	G	0.1715	-0.0027	0.0006	1.51e-05	460826	0.1963	-0.0024	0.0003	2.77e-12	1201920	0.2032	0.0025	0.0006	3.01e-05	852675
rs9807214	18	42782952	SLC14A2	A	G	0.2975	-0.0025	0.0005	8.45e-07	460826	0.2923	-0.0022	0.0003	2.73e-13	1201920	0.2896	-0.0042	0.0005	1.33e-14	852668
rs9812319	3	136238860	STAG1	C	T	0.3388	-0.0041	0.0005	2.29e-17	460826	0.6652	-0.0022	0.0003	1.12e-17	1196300	0.337	0.0053	0.0005	2.93e-23	851729
rs9823161	3	193811168	HES1	G	A	0.6804	-0.0036	0.0005	4.95e-13	460826	0.3578	-0.0025	0.0003	3.52e-16	1120110	0.6287	0.0029	0.0005	6.85e-08	810512
rs9894634	17	1967501	SMG6	T	C	0.5988	-0.0014	0.0005	0.002149	460826	0.5724	-0.0019	0.0003	3.66e-14	1200730	0.5622	0.0015	0.0005	0.003213	851493
rs9895661	17	59456589	BCAS3	C	T	0.8205	-0.0031	0.0006	2.78e-07	460826	0.2302	-0.0077	0.0003	2.51e-114	1191460	0.7515	-0.0019	0.0006	0.001361	848352
rs9932625	16	51735746	LOC101927364	A	G	0.23	-0.0046	0.0005	2.76e-17	460826	0.2485	-0.0033	0.0003	1.15e-32	1201590	0.2468	0.0038	0.0006	4.63e-11	852345
rs9943067	1	182975102	LAMC1	T	C	0.4216	-0.0022	0.0005	2.21e-06	460826	0.4264	-0.0019	0.0003	3.76e-13	1060060	0.4284	0.0014	0.0005	0.006425	768291
rs9998449	4	52696792	DCUN1D4	G	A	0.6983	-0.0006	0.0005	0.2069	460826	0.3274	-0.0017	0.0003	1.87e-10	1199440	0.6676	0.0003	0.0005	0.5516	851327	TRUE

## Sheet: Supplement Table 5
Supplement Table 5 Causal estimates between eGFRcrea and different COVID-19 infection phenotype from the summary-level data-based MR from the GWAS summary statistics.
MR method	Genetically predicted exposure	Outcome	beta	Standard error	P
Inverse variance weighted	eGFRcrea	Critical COVID-19 vs. general population	-0.0002	9.39e-05	0.109
MR-Egger			-0.000225	0.0003	0.463
Panelized weighted median			-0.0001	4.37e-05	0.999
MR-PRESSO			-0.0001	3.39e-05	0.159
Inverse variance weighted	eGFRcrea	Severe COVID-19 with respiratory failure vs. general population	-0.0003	0.0003	0.357
MR-Egger			-0.0001	0.0008	0.896
Panelized weighted median			-0.0002	0.0003	0.538
MR-PRESSO			-7.87e-05	0.0003	0.765
Inverse variance weighted	eGFRcrea	Severe COVID-19 vs. general population	-0.0005	0.0004	0.244
MR-Egger			-0.0008	0.001	0.49
Panelized Weighted median			-0.0001	0.0005	0.999
MR-PRESSO			-0.0005	0.0003	0.172
Inverse variance weighted	eGFRcrea	Hospitalized COVID-19 vs. non-hospitalized COVID-19	0.0002	0.0009	0.684
MR-Egger			0.0016	0.0011	0.145
Panelized Weighted median			1e-05	0.0004	0.999
MR-PRESSO			0.00018	0.000253	0.484
Inverse variance weighted	eGFRcrea	Hospitalized COVID-19 vs. general population	0.0001	0.0004	0.786
MR-Egger			-0.0002	0.0008	0.841
Panelized Weighted median			-7.91e-05	0.0005	0.876
MR-PRESSO			-9.8e-05	0.0003	0.773
Inverse variance weighted	eGFRcrea	COVID-19 vs. general population	-0.001	0.001	0.327
MR-Egger			-0.0004	0.002	0.863
Panelized Weighted median			-0.0001	0.001	0.999
MR-PRESSO			0.0007	0.001	0.338

## Sheet: Sheet1
Supplement Table 6 Causal estimates between COVID-19 and eGFRcrea from the summary-level data-based MR from the GWAS summary statistics.
MR method	Genetically predicted exposure	Outcome	beta	Standard error	OR	OR_lower 95%CI	OR_upper 95%CI	P
Inverse variance weighted	COVID-19 vs. general population	eGFRcrea	0.0027405	0.00219261	1.00274	0.998444	1.00706	0.211344
MR-Egger			0.00076855	0.00396848	1.00077	0.993015	1.00858	0.848877
Panelized weighted median			0.00134116	0.0022918	1.00134	0.996854	1.00585	0.558413
MR-PRESSO			0.000622519	0.00234055	1.00062	0.996043	1.00522	0.793461
Inverse variance weighted	Hospitalized COVID-19 vs. general population	eGFRcrea	0.00141869	0.00108971	1.00142	0.999283	1.00356	0.192955
MR-Egger			-0.000533845	0.00196206	0.999466	0.99563	1.00332	0.787628
Panelized weighted median			0	0.000893737	1	0.99825	1.00175	1
MR-PRESSO			0.000100235	0.000879134	1.0001	0.998378	1.00183	0.910039
Inverse variance weighted	Severe COVID-19 vs. general population	eGFRcrea	0.000221251	0.00064982	1.00022	0.998948	1.0015	0.733495
MR-Egger			0.000280481	0.00118133	1.00028	0.997967	1.0026	0.81394
Panelized Weighted median			-0.000181586	0.000610498	0.999818	0.998623	1.00102	0.766131
MR-PRESSO			-9.59e-05	0.000597897	0.999904	0.998733	1.00108	0.873653
